# Supplementary material for: Tris(tert-butyl isocyanide-κC)carbonylnickel(0)
Source: Acta Crystallogr Sect E Struct Rep Online. 2008 Jul 5;64(Pt 8):m1000. doi: 10.1107/S1600536808020138 (PMC2961925; doi:10.1107/S1600536808020138)
Supplement: Supplementary file 1 [file e-64-m1000-sup1.cif]

##############################################################################
###                                                                        ###
###        Electronic paper (Acta Crystallographica Section E)             ###
###                                                                        ###
##############################################################################
#                                                                            #
# This CIF contains the data in a paper accepted for publication in Acta     #
# Crystallographica Section E. It conforms to the requirements of Notes      #
# for Authors for Section E, and has been peer reviewed under the auspices   #
# of the IUCr Commission on Journals.                                        #
#                                                                            #
# Full details of the Crystallographic Information File format               #
# are given in the paper "The Crystallographic Information File (CIF):       #
# a New Standard Archive File for Crystallography" by S. R. Hall, F. H.      #
# Allen and I. D. Brown [Acta Cryst. (1991), A47, 655-685].                  #
#                                                                            #
# The current version of the core CIF dictionary is obtainable from          #
# ftp://ftp.iucr.org/pub/cif_core.dic. The current version number is 2.4.    #
#                                                                            #
# Software is freely available for graphical display of the structure(s) in  #
# this CIF.  For information consult the CIF home page http://www.iucr.org/  #
# cif/home.html                                                              #
#                                                                            #
# This file may be used for bona fide research purposes within the           #
# scientific community so long as proper attribution is given to the journal # 
# article from which it was obtained.                                        #
#                                                                            #
##############################################################################
                                             
data_global
_audit_creation_method     SHELXL-97
_journal_date_recd_electronic     2008-05-28
_journal_date_accepted     2008-07-01
_journal_name_full     'Acta Crystallographica, Section E'
_journal_year     2008
_journal_volume     64
_journal_issue      8
_journal_page_first     m1000
_journal_page_last     m1000
_journal_paper_category     QM
_journal_coeditor_code     FJ2122
_publ_contact_author_name     'Dr Wolfgang Imhof'
_publ_contact_author_address
;
Institut f\"ur Anorganische und Analytische Chemie
Friedrich-Schiller-Universit\"at Jena
August-Bebel-Str. 2
07743 Jena
Germany
;
_publ_contact_author_email     wolfgang.imhof@uni-jena.de
_publ_contact_author_fax     '0049-3641-948102'
_publ_contact_author_phone     '0049-3641-948185'
_publ_section_title
;
Tris(<i>tert</i>-butyl isocyanide-\k<i>C</i>)carbonylnickel(0)
;
loop_
    _publ_author_name
    _publ_author_address
    'Imhof, Wolfgang'
; Institut f\"ur Anorganische und Analytische Chemie
  Friedrich-Schiller-Universit\"at Jena
  August-Bebel-Strasse 2
  07743 Jena
  Germany
;
    'G\"orls, Helmar'
; Institut f\"ur Anorganische und Analytische Chemie
  Friedrich-Schiller-Universit\"at Jena
  August-Bebel-Strasse 2
  07743 Jena
  Germany
;
    'Halbauer, Kathi'
; Institut f\"ur Anorganische und Analytische Chemie
  Friedrich-Schiller-Universit\"at Jena
  August-Bebel-Strasse 2
  07743 Jena
  Germany
;
_chemical_name_systematic
;
#============================================================================
# 1. SUBMISSION DETAILS
;
data_I
_audit_creation_method     SHELXL-97
_chemical_name_systematic
;
Tris(<i>tert</i>-butyl isocyanide-\k<i>C</i>)carbonylnickel(0)
;
_chemical_name_common     ?
_chemical_formula_moiety     'C16 H27 N3 Ni O'
_chemical_formula_sum     'C16 H27 N3 Ni O'
_chemical_formula_iupac     '[Ni (C5 H9 N)3 (C O)]'
_chemical_formula_weight     336.11
_chemical_melting_point     ?
_symmetry_cell_setting     monoclinic
_symmetry_space_group_name_H-M     'P 21/n'
_symmetry_space_group_name_Hall     '-P 2yn'
loop_
    _symmetry_equiv_pos_as_xyz
    'x, y, z'
    '-x+1/2, y+1/2, -z+1/2'
    '-x, -y, -z'
    'x-1/2, -y-1/2, z-1/2'
_cell_length_a     17.1621(7)
_cell_length_b     14.5687(5)
_cell_length_c     17.1627(7)
_cell_angle_alpha     90.00
_cell_angle_beta     113.179(3)
_cell_angle_gamma     90.00
_cell_volume     3944.8(3)
_cell_formula_units_Z     8
_cell_measurement_reflns_used     26227
_cell_measurement_theta_min     2.57
_cell_measurement_theta_max     27.47
_cell_measurement_temperature     183(2)
_exptl_crystal_description     prism
_exptl_crystal_colour     colourless
_exptl_crystal_size_max     0.06
_exptl_crystal_size_mid     0.05
_exptl_crystal_size_min     0.05
_exptl_crystal_density_diffrn     1.132
_exptl_crystal_density_meas     ?
_exptl_crystal_density_method     'not measured'
_exptl_crystal_F_000     1440
_exptl_absorpt_coefficient_mu     0.986
_exptl_absorpt_correction_type     none
_exptl_absorpt_process_details     ?
_exptl_absorpt_correction_T_min     ?
_exptl_absorpt_correction_T_max     ?
_exptl_special_details
;
;
_diffrn_ambient_temperature     183(2)
_diffrn_radiation_type     MoK\a
_diffrn_radiation_wavelength     0.71073
_diffrn_radiation_source     'fine-focus sealed tube'
_diffrn_radiation_monochromator     graphite
_diffrn_measurement_device_type     'Nonius KappaCCD'
_diffrn_measurement_method     '\f and \w'
_diffrn_detector_area_resol_mean     ?
_diffrn_reflns_number     26227
_diffrn_reflns_av_R_equivalents     0.0832
_diffrn_reflns_av_sigmaI/netI     0.0993
_diffrn_reflns_theta_min     2.57
_diffrn_reflns_theta_max     27.47
_diffrn_reflns_theta_full     27.47
_diffrn_measured_fraction_theta_max     0.998
_diffrn_measured_fraction_theta_full     0.998
_diffrn_reflns_limit_h_min     -18
_diffrn_reflns_limit_h_max     22
_diffrn_reflns_limit_k_min     -17
_diffrn_reflns_limit_k_max     18
_diffrn_reflns_limit_l_min     -19
_diffrn_reflns_limit_l_max     22
_diffrn_standards_number     ?
_diffrn_standards_interval_count     ?
_diffrn_standards_interval_time     ?
_diffrn_standards_decay_%     ?
_refine_special_details
;
Refinement of <i>F</i>^2^ against ALL reflections. The weighted <i>R</i>-factor
<i>wR</i> and goodness of fit <i>S</i> are based on <i>F</i>^2^, conventional
<i>R</i>-factors <i>R</i> are based on <i>F</i>, with <i>F</i> set to zero for
negative <i>F</i>^2^. The threshold expression of <i>F</i>^2^ >
\s(<i>F</i>^2^) is used only for calculating <i>R</i>-factors(gt) <i>etc</i>.
and is not relevant to the choice of reflections for refinement.
<i>R</i>-factors based on <i>F</i>^2^ are statistically about twice as large
as those based on <i>F</i>, and <i>R</i>- factors based on ALL data will be
even larger.
;
_reflns_number_total     9006
_reflns_number_gt     5006
_reflns_threshold_expression     I>2\s(I)
_refine_ls_structure_factor_coef     Fsqd
_refine_ls_matrix_type     full
_refine_ls_R_factor_all     0.1291
_refine_ls_R_factor_gt     0.0552
_refine_ls_wR_factor_gt     0.1127
_refine_ls_wR_factor_ref     0.1356
_refine_ls_goodness_of_fit_ref     1.007
_refine_ls_restrained_S_all     1.007
_refine_ls_number_reflns     9006
_refine_ls_number_parameters     397
_refine_ls_number_restraints     0
_refine_ls_hydrogen_treatment     constr
_refine_ls_weighting_scheme     calc
_refine_ls_weighting_details
         'calc w=1/[\s^2^(Fo^2^)+(0.0556P)^2^+0.2606P] where P=(Fo^2^+2Fc^2^)/3'
_atom_sites_solution_hydrogens     geom
_atom_sites_solution_primary     direct
_atom_sites_solution_secondary     difmap
_refine_ls_shift/su_max     0.001
_refine_ls_shift/su_mean     0.000
_refine_diff_density_max     0.592
_refine_diff_density_min     -0.582
_refine_ls_extinction_method     none
_refine_ls_extinction_coef     ?
loop_
    _atom_type_symbol
    _atom_type_description
    _atom_type_scat_dispersion_real
    _atom_type_scat_dispersion_imag
    _atom_type_scat_source
    'C' 'C' 0.0033 0.0016
                         'International Tables Vol C Tables 4.2.6.8 and 6.1.1.4'
    'H' 'H' 0.0000 0.0000
                         'International Tables Vol C Tables 4.2.6.8 and 6.1.1.4'
    'N' 'N' 0.0061 0.0033
                         'International Tables Vol C Tables 4.2.6.8 and 6.1.1.4'
    'O' 'O' 0.0106 0.0060
                         'International Tables Vol C Tables 4.2.6.8 and 6.1.1.4'
    'Ni' 'Ni' 0.3393 1.1124
                         'International Tables Vol C Tables 4.2.6.8 and 6.1.1.4'
_computing_data_collection     'COLLECT (Nonius, 1998)'
_computing_cell_refinement     'DENZO (Otwinowski & Minor, 1997)'
_computing_data_reduction     'DENZO (Otwinowski & Minor, 1997)'
_computing_structure_solution     'SHELXS97 (Sheldrick, 2008)'
_computing_structure_refinement     'SHELXL97 (Sheldrick, 2008)'
_computing_molecular_graphics     'XP (Siemens, 1990)'
_computing_publication_material
                             'SHELXL97 (Sheldrick, 2008) and XP (Siemens, 1990)'
loop_
    _atom_site_type_symbol
    _atom_site_label
    _atom_site_fract_x
    _atom_site_fract_y
    _atom_site_fract_z
    _atom_site_U_iso_or_equiv
    _atom_site_adp_type
    _atom_site_calc_flag
    _atom_site_refinement_flags
    _atom_site_occupancy
    _atom_site_disorder_assembly
    _atom_site_disorder_group
    Ni Ni1A 0.05645(3) 0.23726(3) 0.89365(3) 0.03256(13) Uani d . 1 . .
    O O1A 0.1424(2) 0.3476(2) 1.0444(2) 0.0930(11) Uani d . 1 . .
    N N1A 0.15666(18) 0.27062(19) 0.78571(19) 0.0442(7) Uani d . 1 . .
    N N2A -0.13150(19) 0.27889(19) 0.8137(2) 0.0474(8) Uani d . 1 . .
    N N3A 0.06472(17) 0.03062(18) 0.91591(19) 0.0406(7) Uani d . 1 . .
    C C1A 0.1073(3) 0.3018(3) 0.9861(3) 0.0495(10) Uani d . 1 . .
    C C2A 0.1142(2) 0.2584(2) 0.8233(2) 0.0368(8) Uani d . 1 . .
    C C3A 0.2158(2) 0.2906(3) 0.7461(2) 0.0495(10) Uani d . 1 . .
    C C4A 0.2853(2) 0.3508(3) 0.8056(3) 0.0604(11) Uani d . 1 . .
    H H4AA 0.3132 0.3194 0.8600 0.091 Uiso calc R 1 . .
    H H4AB 0.2608 0.4087 0.8145 0.091 Uiso calc R 1 . .
    H H4AC 0.3269 0.3636 0.7810 0.091 Uiso calc R 1 . .
    C C5A 0.2521(3) 0.2004(3) 0.7310(3) 0.0850(16) Uani d . 1 . .
    H H5AA 0.2791 0.1676 0.7848 0.128 Uiso calc R 1 . .
    H H5AB 0.2943 0.2128 0.7070 0.128 Uiso calc R 1 . .
    H H5AC 0.2064 0.1627 0.6913 0.128 Uiso calc R 1 . .
    C C6A 0.1655(3) 0.3404(4) 0.6631(3) 0.0858(16) Uani d . 1 . .
    H H6AA 0.1387 0.3950 0.6749 0.129 Uiso calc R 1 . .
    H H6AB 0.1218 0.2993 0.6252 0.129 Uiso calc R 1 . .
    H H6AC 0.2038 0.3587 0.6360 0.129 Uiso calc R 1 . .
    C C7A -0.0591(2) 0.2639(2) 0.8422(2) 0.0389(8) Uani d . 1 . .
    C C8A -0.2222(2) 0.2960(3) 0.7798(3) 0.0517(10) Uani d . 1 . .
    C C9A -0.2462(3) 0.3409(4) 0.6944(3) 0.0969(18) Uani d . 1 . .
    H H9AA -0.2201 0.4018 0.7016 0.145 Uiso calc R 1 . .
    H H9AB -0.3080 0.3470 0.6672 0.145 Uiso calc R 1 . .
    H H9AC -0.2262 0.3030 0.6588 0.145 Uiso calc R 1 . .
    C C10A -0.2666(3) 0.2032(3) 0.7710(3) 0.0737(13) Uani d . 1 . .
    H H10A -0.2509 0.1635 0.7333 0.111 Uiso calc R 1 . .
    H H10B -0.3281 0.2124 0.7470 0.111 Uiso calc R 1 . .
    H H10C -0.2491 0.1743 0.8268 0.111 Uiso calc R 1 . .
    C C11A -0.2407(3) 0.3558(3) 0.8424(3) 0.0732(13) Uani d . 1 . .
    H H11A -0.2107 0.4144 0.8487 0.110 Uiso calc R 1 . .
    H H11B -0.2215 0.3247 0.8974 0.110 Uiso calc R 1 . .
    H H11C -0.3018 0.3672 0.8217 0.110 Uiso calc R 1 . .
    C C12A 0.0622(2) 0.1099(2) 0.9093(2) 0.0377(8) Uani d . 1 . .
    C C13A 0.0707(2) -0.0698(2) 0.9185(2) 0.0369(8) Uani d . 1 . .
    C C14A -0.0192(2) -0.1076(2) 0.8829(3) 0.0506(10) Uani d . 1 . .
    H H14A -0.0489 -0.0863 0.8245 0.076 Uiso calc R 1 . .
    H H14B -0.0492 -0.0861 0.9176 0.076 Uiso calc R 1 . .
    H H14C -0.0173 -0.1749 0.8838 0.076 Uiso calc R 1 . .
    C C15A 0.1184(2) -0.0983(2) 0.8643(2) 0.0495(10) Uani d . 1 . .
    H H15A 0.0867 -0.0786 0.8057 0.074 Uiso calc R 1 . .
    H H15B 0.1248 -0.1652 0.8661 0.074 Uiso calc R 1 . .
    H H15C 0.1746 -0.0695 0.8862 0.074 Uiso calc R 1 . .
    C C16A 0.1176(2) -0.0972(2) 1.0110(2) 0.0458(9) Uani d . 1 . .
    H H16A 0.1735 -0.0679 1.0337 0.069 Uiso calc R 1 . .
    H H16B 0.1245 -0.1641 1.0150 0.069 Uiso calc R 1 . .
    H H16C 0.0850 -0.0774 1.0437 0.069 Uiso calc R 1 . .
    Ni Ni1B -0.03653(3) 0.74217(3) 0.61221(3) 0.03316(13) Uani d . 1 . .
    O O1B -0.21523(19) 0.7099(2) 0.5102(2) 0.0873(11) Uani d . 1 . .
    N N1B 0.06832(18) 0.66226(18) 0.52198(19) 0.0408(7) Uani d . 1 . .
    N N2B -0.03902(19) 0.9488(2) 0.62247(19) 0.0462(8) Uani d . 1 . .
    N N3B 0.0221(2) 0.64140(19) 0.7800(2) 0.0467(8) Uani d . 1 . .
    C C1B -0.1440(3) 0.7201(3) 0.5515(3) 0.0493(10) Uani d . 1 . .
    C C2B 0.0296(2) 0.6961(2) 0.5572(2) 0.0355(8) Uani d . 1 . .
    C C3B 0.1153(2) 0.6134(2) 0.4808(3) 0.0440(9) Uani d . 1 . .
    C C4B 0.1229(6) 0.5173(4) 0.5100(7) 0.245(6) Uani d . 1 . .
    H H4BA 0.0662 0.4912 0.4951 0.368 Uiso calc R 1 . .
    H H4BB 0.1540 0.5152 0.5716 0.368 Uiso calc R 1 . .
    H H4BC 0.1535 0.4816 0.4826 0.368 Uiso calc R 1 . .
    C C5B 0.0701(4) 0.6220(6) 0.3882(4) 0.175(4) Uani d . 1 . .
    H H5BA 0.0166 0.5880 0.3697 0.262 Uiso calc R 1 . .
    H H5BB 0.1053 0.5970 0.3601 0.262 Uiso calc R 1 . .
    H H5BC 0.0582 0.6869 0.3731 0.262 Uiso calc R 1 . .
    C C6B 0.2014(3) 0.6551(4) 0.5071(4) 0.101(2) Uani d . 1 . .
    H H6BA 0.1960 0.7188 0.4874 0.152 Uiso calc R 1 . .
    H H6BB 0.2346 0.6201 0.4822 0.152 Uiso calc R 1 . .
    H H6BC 0.2300 0.6537 0.5690 0.152 Uiso calc R 1 . .
    C C7B -0.0316(2) 0.8695(2) 0.6218(2) 0.0361(8) Uani d . 1 . .
    C C8B -0.0605(3) 1.0458(2) 0.6121(3) 0.0574(11) Uani d . 1 . .
    C C9B 0.0215(5) 1.0972(4) 0.6294(5) 0.160(4) Uani d . 1 . .
    H H9BA 0.0617 1.0844 0.6874 0.241 Uiso calc R 1 . .
    H H9BB 0.0100 1.1633 0.6229 0.241 Uiso calc R 1 . .
    H H9BC 0.0457 1.0772 0.5892 0.241 Uiso calc R 1 . .
    C C10B -0.1210(6) 1.0587(4) 0.5234(3) 0.190(5) Uani d . 1 . .
    H H10D -0.1738 1.0260 0.5143 0.286 Uiso calc R 1 . .
    H H10E -0.0964 1.0345 0.4849 0.286 Uiso calc R 1 . .
    H H10F -0.1330 1.1243 0.5123 0.286 Uiso calc R 1 . .
    C C11B -0.0955(3) 1.0733(3) 0.6757(3) 0.0795(15) Uani d . 1 . .
    H H11D -0.1445 1.0347 0.6689 0.119 Uiso calc R 1 . .
    H H11E -0.1131 1.1378 0.6669 0.119 Uiso calc R 1 . .
    H H11F -0.0518 1.0655 0.7329 0.119 Uiso calc R 1 . .
    C C12B 0.0011(2) 0.6833(2) 0.7177(3) 0.0423(9) Uani d . 1 . .
    C C13B 0.0452(2) 0.5740(2) 0.8480(2) 0.0468(10) Uani d . 1 . .
    C C14B 0.1115(3) 0.5123(3) 0.8381(4) 0.0912(18) Uani d . 1 . .
    H H14D 0.0882 0.4831 0.7821 0.137 Uiso calc R 1 . .
    H H14E 0.1281 0.4650 0.8822 0.137 Uiso calc R 1 . .
    H H14F 0.1613 0.5490 0.8435 0.137 Uiso calc R 1 . .
    C C15B 0.0784(4) 0.6238(3) 0.9314(3) 0.0905(18) Uani d . 1 . .
    H H15D 0.1295 0.6581 0.9373 0.136 Uiso calc R 1 . .
    H H15E 0.0921 0.5793 0.9778 0.136 Uiso calc R 1 . .
    H H15F 0.0351 0.6665 0.9335 0.136 Uiso calc R 1 . .
    C C16B -0.0329(3) 0.5185(3) 0.8384(3) 0.0729(13) Uani d . 1 . .
    H H16D -0.0524 0.4844 0.7849 0.109 Uiso calc R 1 . .
    H H16E -0.0779 0.5600 0.8383 0.109 Uiso calc R 1 . .
    H H16F -0.0189 0.4753 0.8858 0.109 Uiso calc R 1 . .
loop_
    _atom_site_aniso_label
    _atom_site_aniso_U_11
    _atom_site_aniso_U_22
    _atom_site_aniso_U_33
    _atom_site_aniso_U_12
    _atom_site_aniso_U_13
    _atom_site_aniso_U_23
    Ni1A 0.0291(2) 0.0315(2) 0.0424(3) 0.00252(17) 0.0198(2) 0.00508(19)
    O1A 0.107(3) 0.100(3) 0.059(2) -0.005(2) 0.017(2) -0.029(2)
    N1A 0.0384(17) 0.0591(18) 0.0423(19) 0.0001(14) 0.0235(16) 0.0023(14)
    N2A 0.0310(18) 0.0544(19) 0.059(2) 0.0067(14) 0.0195(16) 0.0065(15)
    N3A 0.0365(17) 0.0355(17) 0.055(2) 0.0067(12) 0.0233(15) 0.0101(13)
    C1A 0.054(3) 0.052(2) 0.049(3) 0.0049(18) 0.027(2) 0.001(2)
    C2A 0.0321(18) 0.0364(18) 0.042(2) 0.0037(14) 0.0146(16) 0.0029(15)
    C3A 0.037(2) 0.084(3) 0.036(2) 0.0044(19) 0.0229(19) 0.004(2)
    C4A 0.044(3) 0.087(3) 0.056(3) -0.008(2) 0.025(2) 0.004(2)
    C5A 0.073(3) 0.107(4) 0.101(4) 0.001(3) 0.062(3) -0.023(3)
    C6A 0.046(3) 0.167(5) 0.049(3) 0.006(3) 0.024(2) 0.028(3)
    C7A 0.038(2) 0.0364(18) 0.048(2) 0.0006(15) 0.0237(19) 0.0067(16)
    C8A 0.029(2) 0.080(3) 0.047(3) 0.0111(18) 0.0161(19) 0.016(2)
    C9A 0.054(3) 0.165(5) 0.074(4) 0.024(3) 0.027(3) 0.052(4)
    C10A 0.046(3) 0.108(4) 0.062(3) -0.013(2) 0.016(2) 0.001(3)
    C11A 0.055(3) 0.090(3) 0.087(4) 0.013(2) 0.041(3) -0.005(3)
    C12A 0.0289(19) 0.040(2) 0.050(3) 0.0031(14) 0.0220(18) 0.0062(16)
    C13A 0.038(2) 0.0294(17) 0.048(2) 0.0064(14) 0.0219(18) 0.0076(15)
    C14A 0.041(2) 0.043(2) 0.068(3) -0.0038(16) 0.023(2) -0.0006(18)
    C15A 0.046(2) 0.059(2) 0.048(3) 0.0130(18) 0.023(2) 0.0020(18)
    C16A 0.053(2) 0.042(2) 0.046(3) 0.0088(16) 0.024(2) 0.0057(17)
    Ni1B 0.0321(2) 0.0330(2) 0.0378(3) -0.00067(17) 0.0174(2) -0.00341(19)
    O1B 0.0411(19) 0.140(3) 0.085(3) -0.0278(18) 0.0283(18) -0.053(2)
    N1B 0.0389(17) 0.0412(16) 0.049(2) 0.0042(13) 0.0247(16) -0.0002(14)
    N2B 0.052(2) 0.0366(17) 0.044(2) 0.0012(13) 0.0119(16) -0.0018(13)
    N3B 0.059(2) 0.0396(17) 0.047(2) 0.0062(14) 0.0271(18) 0.0058(15)
    C1B 0.043(2) 0.060(2) 0.053(3) -0.0105(18) 0.027(2) -0.0198(19)
    C2B 0.0324(19) 0.0351(18) 0.038(2) -0.0013(14) 0.0129(17) 0.0000(15)
    C3B 0.041(2) 0.043(2) 0.058(3) 0.0052(15) 0.030(2) -0.0093(18)
    C4B 0.374(13) 0.045(3) 0.525(18) 0.053(5) 0.401(14) 0.044(6)
    C5B 0.056(4) 0.388(13) 0.071(5) 0.054(5) 0.014(3) -0.090(6)
    C6B 0.045(3) 0.172(5) 0.094(4) -0.019(3) 0.037(3) -0.065(4)
    C7B 0.034(2) 0.043(2) 0.032(2) 0.0000(15) 0.0128(17) -0.0001(15)
    C8B 0.096(3) 0.0279(19) 0.053(3) 0.0079(19) 0.034(3) 0.0045(17)
    C9B 0.202(8) 0.051(3) 0.311(12) -0.035(4) 0.189(8) -0.033(5)
    C10B 0.348(12) 0.101(4) 0.046(4) 0.130(6) -0.005(5) 0.005(3)
    C11B 0.123(4) 0.054(3) 0.077(4) 0.022(3) 0.056(3) 0.008(2)
    C12B 0.049(2) 0.0350(19) 0.052(3) -0.0004(15) 0.029(2) -0.0063(18)
    C13B 0.066(3) 0.0312(19) 0.048(3) 0.0040(17) 0.028(2) 0.0081(17)
    C14B 0.104(4) 0.064(3) 0.132(5) 0.031(3) 0.074(4) 0.039(3)
    C15B 0.147(5) 0.059(3) 0.044(3) -0.022(3) 0.015(3) 0.004(2)
    C16B 0.090(4) 0.056(3) 0.076(4) -0.013(2) 0.037(3) 0.007(2)
_geom_special_details
;
All e.s.d.'s (except the e.s.d. in the dihedral angle between two l.s. planes)
are estimated using the full covariance matrix. The cell e.s.d.'s are taken
into account individually in the estimation of e.s.d.'s in distances, angles
and torsion angles; correlations between e.s.d.'s in cell parameters are only
used when they are defined by crystal symmetry. An approximate (isotropic)
treatment of cell e.s.d.'s is used for estimating e.s.d.'s involving l.s.
planes.
;
loop_
    _geom_bond_atom_site_label_1
    _geom_bond_atom_site_label_2
    _geom_bond_site_symmetry_2
    _geom_bond_distance
    _geom_bond_publ_flag
    Ni1A C1A . 1.753(4) ?
    Ni1A C2A . 1.864(3) ?
    Ni1A C7A . 1.867(4) ?
    Ni1A C12A . 1.872(3) ?
    O1A C1A . 1.155(5) ?
    N1A C2A . 1.162(4) ?
    N1A C3A . 1.457(4) ?
    N2A C7A . 1.162(4) ?
    N2A C8A . 1.453(4) ?
    N3A C12A . 1.159(4) ?
    N3A C13A . 1.466(4) ?
    C3A C4A . 1.509(5) ?
    C3A C5A . 1.519(6) ?
    C3A C6A . 1.526(5) ?
    C4A H4AA . 0.9800 ?
    C4A H4AB . 0.9800 ?
    C4A H4AC . 0.9800 ?
    C5A H5AA . 0.9800 ?
    C5A H5AB . 0.9800 ?
    C5A H5AC . 0.9800 ?
    C6A H6AA . 0.9800 ?
    C6A H6AB . 0.9800 ?
    C6A H6AC . 0.9800 ?
    C8A C9A . 1.507(6) ?
    C8A C11A . 1.511(5) ?
    C8A C10A . 1.529(6) ?
    C9A H9AA . 0.9800 ?
    C9A H9AB . 0.9800 ?
    C9A H9AC . 0.9800 ?
    C10A H10A . 0.9800 ?
    C10A H10B . 0.9800 ?
    C10A H10C . 0.9800 ?
    C11A H11A . 0.9800 ?
    C11A H11B . 0.9800 ?
    C11A H11C . 0.9800 ?
    C13A C15A . 1.519(4) ?
    C13A C16A . 1.523(5) ?
    C13A C14A . 1.522(5) ?
    C14A H14A . 0.9800 ?
    C14A H14B . 0.9800 ?
    C14A H14C . 0.9800 ?
    C15A H15A . 0.9800 ?
    C15A H15B . 0.9800 ?
    C15A H15C . 0.9800 ?
    C16A H16A . 0.9800 ?
    C16A H16B . 0.9800 ?
    C16A H16C . 0.9800 ?
    Ni1B C1B . 1.755(4) ?
    Ni1B C7B . 1.861(3) ?
    Ni1B C2B . 1.864(3) ?
    Ni1B C12B . 1.874(4) ?
    O1B C1B . 1.156(4) ?
    N1B C2B . 1.169(4) ?
    N1B C3B . 1.451(4) ?
    N2B C7B . 1.163(4) ?
    N2B C8B . 1.454(4) ?
    N3B C12B . 1.158(4) ?
    N3B C13B . 1.457(5) ?
    C3B C5B . 1.475(7) ?
    C3B C4B . 1.475(6) ?
    C3B C6B . 1.493(5) ?
    C4B H4BA . 0.9800 ?
    C4B H4BB . 0.9800 ?
    C4B H4BC . 0.9800 ?
    C5B H5BA . 0.9800 ?
    C5B H5BB . 0.9800 ?
    C5B H5BC . 0.9800 ?
    C6B H6BA . 0.9800 ?
    C6B H6BB . 0.9800 ?
    C6B H6BC . 0.9800 ?
    C8B C10B . 1.479(7) ?
    C8B C11B . 1.492(5) ?
    C8B C9B . 1.515(7) ?
    C9B H9BA . 0.9800 ?
    C9B H9BB . 0.9800 ?
    C9B H9BC . 0.9800 ?
    C10B H10D . 0.9800 ?
    C10B H10E . 0.9800 ?
    C10B H10F . 0.9800 ?
    C11B H11D . 0.9800 ?
    C11B H11E . 0.9800 ?
    C11B H11F . 0.9800 ?
    C13B C15B . 1.503(6) ?
    C13B C16B . 1.517(5) ?
    C13B C14B . 1.512(5) ?
    C14B H14D . 0.9800 ?
    C14B H14E . 0.9800 ?
    C14B H14F . 0.9800 ?
    C15B H15D . 0.9800 ?
    C15B H15E . 0.9800 ?
    C15B H15F . 0.9800 ?
    C16B H16D . 0.9800 ?
    C16B H16E . 0.9800 ?
    C16B H16F . 0.9800 ?
loop_
    _geom_angle_atom_site_label_1
    _geom_angle_atom_site_label_2
    _geom_angle_atom_site_label_3
    _geom_angle_site_symmetry_1
    _geom_angle_site_symmetry_3
    _geom_angle
    _geom_angle_publ_flag
    C1A Ni1A C2A . . 107.16(16) ?
    C1A Ni1A C7A . . 111.99(16) ?
    C2A Ni1A C7A . . 113.31(15) ?
    C1A Ni1A C12A . . 114.96(17) ?
    C2A Ni1A C12A . . 104.26(13) ?
    C7A Ni1A C12A . . 105.07(14) ?
    C2A N1A C3A . . 174.3(4) ?
    C7A N2A C8A . . 178.4(4) ?
    C12A N3A C13A . . 175.1(3) ?
    O1A C1A Ni1A . . 176.1(4) ?
    N1A C2A Ni1A . . 174.0(3) ?
    N1A C3A C4A . . 108.1(3) ?
    N1A C3A C5A . . 108.4(3) ?
    C4A C3A C5A . . 110.5(3) ?
    N1A C3A C6A . . 106.7(3) ?
    C4A C3A C6A . . 111.2(4) ?
    C5A C3A C6A . . 111.8(4) ?
    C3A C4A H4AA . . 109.5 ?
    C3A C4A H4AB . . 109.5 ?
    H4AA C4A H4AB . . 109.5 ?
    C3A C4A H4AC . . 109.5 ?
    H4AA C4A H4AC . . 109.5 ?
    H4AB C4A H4AC . . 109.5 ?
    C3A C5A H5AA . . 109.5 ?
    C3A C5A H5AB . . 109.5 ?
    H5AA C5A H5AB . . 109.5 ?
    C3A C5A H5AC . . 109.5 ?
    H5AA C5A H5AC . . 109.5 ?
    H5AB C5A H5AC . . 109.5 ?
    C3A C6A H6AA . . 109.5 ?
    C3A C6A H6AB . . 109.5 ?
    H6AA C6A H6AB . . 109.5 ?
    C3A C6A H6AC . . 109.5 ?
    H6AA C6A H6AC . . 109.5 ?
    H6AB C6A H6AC . . 109.5 ?
    N2A C7A Ni1A . . 176.7(3) ?
    N2A C8A C9A . . 107.6(3) ?
    N2A C8A C11A . . 107.8(3) ?
    C9A C8A C11A . . 112.8(4) ?
    N2A C8A C10A . . 107.5(3) ?
    C9A C8A C10A . . 110.6(4) ?
    C11A C8A C10A . . 110.2(3) ?
    C8A C9A H9AA . . 109.5 ?
    C8A C9A H9AB . . 109.5 ?
    H9AA C9A H9AB . . 109.5 ?
    C8A C9A H9AC . . 109.5 ?
    H9AA C9A H9AC . . 109.5 ?
    H9AB C9A H9AC . . 109.5 ?
    C8A C10A H10A . . 109.5 ?
    C8A C10A H10B . . 109.5 ?
    H10A C10A H10B . . 109.5 ?
    C8A C10A H10C . . 109.5 ?
    H10A C10A H10C . . 109.5 ?
    H10B C10A H10C . . 109.5 ?
    C8A C11A H11A . . 109.5 ?
    C8A C11A H11B . . 109.5 ?
    H11A C11A H11B . . 109.5 ?
    C8A C11A H11C . . 109.5 ?
    H11A C11A H11C . . 109.5 ?
    H11B C11A H11C . . 109.5 ?
    N3A C12A Ni1A . . 177.5(3) ?
    N3A C13A C15A . . 107.6(3) ?
    N3A C13A C16A . . 107.2(3) ?
    C15A C13A C16A . . 112.0(3) ?
    N3A C13A C14A . . 107.5(3) ?
    C15A C13A C14A . . 111.2(3) ?
    C16A C13A C14A . . 111.1(3) ?
    C13A C14A H14A . . 109.5 ?
    C13A C14A H14B . . 109.5 ?
    H14A C14A H14B . . 109.5 ?
    C13A C14A H14C . . 109.5 ?
    H14A C14A H14C . . 109.5 ?
    H14B C14A H14C . . 109.5 ?
    C13A C15A H15A . . 109.5 ?
    C13A C15A H15B . . 109.5 ?
    H15A C15A H15B . . 109.5 ?
    C13A C15A H15C . . 109.5 ?
    H15A C15A H15C . . 109.5 ?
    H15B C15A H15C . . 109.5 ?
    C13A C16A H16A . . 109.5 ?
    C13A C16A H16B . . 109.5 ?
    H16A C16A H16B . . 109.5 ?
    C13A C16A H16C . . 109.5 ?
    H16A C16A H16C . . 109.5 ?
    H16B C16A H16C . . 109.5 ?
    C1B Ni1B C7B . . 103.66(16) ?
    C1B Ni1B C2B . . 109.91(15) ?
    C7B Ni1B C2B . . 112.86(14) ?
    C1B Ni1B C12B . . 111.80(17) ?
    C7B Ni1B C12B . . 112.61(14) ?
    C2B Ni1B C12B . . 106.11(14) ?
    C2B N1B C3B . . 175.5(3) ?
    C7B N2B C8B . . 171.2(4) ?
    C12B N3B C13B . . 169.3(4) ?
    O1B C1B Ni1B . . 176.7(4) ?
    N1B C2B Ni1B . . 175.9(3) ?
    N1B C3B C5B . . 109.0(3) ?
    N1B C3B C4B . . 107.0(3) ?
    C5B C3B C4B . . 112.7(6) ?
    N1B C3B C6B . . 109.0(3) ?
    C5B C3B C6B . . 109.3(4) ?
    C4B C3B C6B . . 109.8(5) ?
    C3B C4B H4BA . . 109.5 ?
    C3B C4B H4BB . . 109.5 ?
    H4BA C4B H4BB . . 109.5 ?
    C3B C4B H4BC . . 109.5 ?
    H4BA C4B H4BC . . 109.5 ?
    H4BB C4B H4BC . . 109.5 ?
    C3B C5B H5BA . . 109.5 ?
    C3B C5B H5BB . . 109.5 ?
    H5BA C5B H5BB . . 109.5 ?
    C3B C5B H5BC . . 109.5 ?
    H5BA C5B H5BC . . 109.5 ?
    H5BB C5B H5BC . . 109.5 ?
    C3B C6B H6BA . . 109.5 ?
    C3B C6B H6BB . . 109.5 ?
    H6BA C6B H6BB . . 109.5 ?
    C3B C6B H6BC . . 109.5 ?
    H6BA C6B H6BC . . 109.5 ?
    H6BB C6B H6BC . . 109.5 ?
    N2B C7B Ni1B . . 171.8(3) ?
    N2B C8B C10B . . 106.9(3) ?
    N2B C8B C11B . . 109.1(3) ?
    C10B C8B C11B . . 113.3(5) ?
    N2B C8B C9B . . 106.6(4) ?
    C10B C8B C9B . . 111.2(5) ?
    C11B C8B C9B . . 109.5(4) ?
    C8B C9B H9BA . . 109.5 ?
    C8B C9B H9BB . . 109.5 ?
    H9BA C9B H9BB . . 109.5 ?
    C8B C9B H9BC . . 109.5 ?
    H9BA C9B H9BC . . 109.5 ?
    H9BB C9B H9BC . . 109.5 ?
    C8B C10B H10D . . 109.5 ?
    C8B C10B H10E . . 109.5 ?
    H10D C10B H10E . . 109.5 ?
    C8B C10B H10F . . 109.5 ?
    H10D C10B H10F . . 109.5 ?
    H10E C10B H10F . . 109.5 ?
    C8B C11B H11D . . 109.5 ?
    C8B C11B H11E . . 109.5 ?
    H11D C11B H11E . . 109.5 ?
    C8B C11B H11F . . 109.5 ?
    H11D C11B H11F . . 109.5 ?
    H11E C11B H11F . . 109.5 ?
    N3B C12B Ni1B . . 175.4(3) ?
    N3B C13B C15B . . 108.6(3) ?
    N3B C13B C16B . . 108.8(3) ?
    C15B C13B C16B . . 110.4(4) ?
    N3B C13B C14B . . 106.8(3) ?
    C15B C13B C14B . . 112.0(4) ?
    C16B C13B C14B . . 110.1(3) ?
    C13B C14B H14D . . 109.5 ?
    C13B C14B H14E . . 109.5 ?
    H14D C14B H14E . . 109.5 ?
    C13B C14B H14F . . 109.5 ?
    H14D C14B H14F . . 109.5 ?
    H14E C14B H14F . . 109.5 ?
    C13B C15B H15D . . 109.5 ?
    C13B C15B H15E . . 109.5 ?
    H15D C15B H15E . . 109.5 ?
    C13B C15B H15F . . 109.5 ?
    H15D C15B H15F . . 109.5 ?
    H15E C15B H15F . . 109.5 ?
    C13B C16B H16D . . 109.5 ?
    C13B C16B H16E . . 109.5 ?
    H16D C16B H16E . . 109.5 ?
    C13B C16B H16F . . 109.5 ?
    H16D C16B H16F . . 109.5 ?
    H16E C16B H16F . . 109.5 ?
