# Supplementary material for: Tris(tert-butyl isocyanide-κC)carbonylnickel(0)
Source: Acta Crystallogr Sect E Struct Rep Online. 2008 Jul 5;64(Pt 8):m1000. doi: 10.1107/S1600536808020138 (PMC2961925; doi:10.1107/S1600536808020138)
Supplement: Supplementary file 2 [file e-64-m1000-Isup2.hkl]

# 
# h,k,l, Fc-squared, Fo-squared, sigma(Fo-squared) and status flag 
# 
data_I
_shelx_title ' p21c in P2(1)/n' 
_shelx_refln_list_code          4 
_shelx_F_calc_maximum      434.08 
_exptl_crystal_F_000      1440.00 
_reflns_d_resolution_high  0.7703 
 
loop_ 
 _symmetry_equiv_pos_as_xyz 
 'x, y, z' 
 '-x+1/2, y+1/2, -z+1/2' 
 '-x, -y, -z' 
 'x-1/2, -y-1/2, z-1/2' 
 
_cell_length_a    17.1621 
_cell_length_b    14.5687 
_cell_length_c    17.1627 
_cell_angle_alpha  90.000 
_cell_angle_beta  113.179 
_cell_angle_gamma  90.000 
 
_shelx_F_squared_multiplier     1.000 
 
loop_ 
 _refln_index_h 
 _refln_index_k 
 _refln_index_l 
 _refln_F_squared_calc 
 _refln_F_squared_meas 
 _refln_F_squared_sigma 
 _refln_observed_status 
   4   0   0     7257.71     7317.24    207.02 o 
   6   0   0    12995.55    12554.55    340.51 o 
   8   0   0     3598.47     3584.54    140.43 o 
  10   0   0    15975.81    15826.33    436.48 o 
  12   0   0     9023.07     9550.77    534.64 o 
  14   0   0      192.96      283.23     81.87 o 
  16   0   0       13.70        2.31     24.85 o 
  18   0   0      494.39      451.89    159.12 o 
  20   0   0        1.02      -19.09    203.67 o 
   2   1   0     6170.80     6079.43    154.83 o 
   3   1   0     4625.63     4773.40     85.83 o 
   4   1   0     7232.01     6646.01    134.38 o 
   5   1   0      955.51      903.24     37.67 o 
   6   1   0    15644.94    15337.65    287.75 o 
   7   1   0      584.05      710.11     42.26 o 
   8   1   0    15074.58    15339.52    293.91 o 
   9   1   0      878.95     1066.89     63.39 o 
  10   1   0      480.71      415.56     52.36 o 
  11   1   0        1.27        3.76     46.85 o 
  12   1   0      629.01      640.20     38.37 o 
  13   1   0       16.76       17.73     34.91 o 
  14   1   0      496.27      502.01     52.13 o 
  15   1   0       95.39       59.67     33.30 o 
  16   1   0     1275.93     1252.64    135.96 o 
  17   1   0       25.55       85.54     92.18 o 
  18   1   0      766.28      968.39    143.74 o 
  19   1   0        0.21      168.66    121.51 o 
  20   1   0        0.54      178.04    154.11 o 
   1   2   0       13.98       47.95      9.26 o 
   2   2   0      784.22      623.89     18.69 o 
   3   2   0     1222.21     1221.42     27.31 o 
   4   2   0    15066.41    14597.42    213.77 o 
   5   2   0    34428.61    34048.77    522.41 o 
   6   2   0       36.76       83.90     15.55 o 
   7   2   0     3388.91     3531.34     76.14 o 
   8   2   0     1033.70      817.56     63.30 o 
   9   2   0      522.03      585.18     40.42 o 
  10   2   0     7661.42     7278.60    148.67 o 
  11   2   0       90.78       95.65     56.09 o 
  12   2   0     4099.36     4476.49    152.50 o 
  13   2   0        4.55       35.18     43.18 o 
  14   2   0      136.50      235.23     55.35 o 
  15   2   0       72.79        6.38     64.72 o 
  16   2   0       90.06       65.92     64.54 o 
  17   2   0      204.73      317.86     87.04 o 
  18   2   0      218.20      303.83    124.11 o 
  19   2   0        1.51      -19.09    117.01 o 
  20   2   0       81.22      -12.39    128.21 o 
   1   3   0    15060.61    15128.92    375.52 o 
   2   3   0    64735.74    62929.11   1024.06 o 
   3   3   0     3279.96     3323.87     73.98 o 
   4   3   0    14430.13    13011.52    212.84 o 
   5   3   0     1018.91      994.31     36.24 o 
   6   3   0     6069.51     5923.68    110.52 o 
   7   3   0      405.18      525.34     33.00 o 
   8   3   0      447.30      389.22     31.87 o 
   9   3   0      170.04      172.60     20.86 o 
  10   3   0      781.16      743.26     37.26 o 
  11   3   0      223.34      181.18     22.39 o 
  12   3   0      620.93      499.50     60.50 o 
  13   3   0      374.54      348.22     55.80 o 
  14   3   0     1124.04      944.98     87.24 o 
  15   3   0        2.99       38.91     53.20 o 
  16   3   0     1313.21     1175.92     99.89 o 
  17   3   0        9.96       32.84     73.91 o 
  18   3   0      284.36      298.43    159.12 o 
  19   3   0       28.69       10.77    134.93 o 
  20   3   0       20.38       37.31    159.12 o 
   0   4   0    11336.59    11439.54    287.61 o 
   1   4   0       50.47       31.54     16.57 o 
   2   4   0    11910.10    11207.76    201.05 o 
   3   4   0      852.39      973.55     27.06 o 
   4   4   0      162.36       81.05     23.89 o 
   5   4   0     2247.28     2284.29     52.80 o 
   6   4   0      295.07      281.34     22.13 o 
   7   4   0      746.48      865.49     44.20 o 
   8   4   0     5912.97     5643.00    133.49 o 
   9   4   0      203.61      164.52     42.26 o 
  10   4   0     8571.39     9035.33    214.03 o 
  11   4   0      487.41      371.08     44.57 o 
  12   4   0     3822.22     3872.03    133.33 o 
  13   4   0       20.85        8.49     41.47 o 
  14   4   0      248.07      170.68     62.47 o 
  15   4   0      149.03      213.85     62.47 o 
  16   4   0       37.38       81.44     73.71 o 
  17   4   0      292.10      388.28    108.02 o 
  18   4   0      203.68      354.75    130.48 o 
  19   4   0       26.45      164.29    143.18 o 
  20   4   0      139.23      173.52    136.77 o 
   1   5   0    24982.57    25653.66    434.79 o 
   2   5   0     6895.28     6328.74    116.99 o 
   3   5   0     1068.51     1028.20     30.03 o 
   4   5   0    16925.54    17002.48    271.50 o 
   5   5   0      960.31      915.71     33.43 o 
   6   5   0    24976.75    24639.44    387.35 o 
   7   5   0      527.83      531.58     61.55 o 
   8   5   0     2771.97     2509.90     77.14 o 
   9   5   0     2746.22     3034.32     93.07 o 
  10   5   0     1017.00     1064.74     61.02 o 
  11   5   0      275.17      305.65     53.28 o 
  12   5   0      380.25      405.07     56.93 o 
  13   5   0        8.45      -22.19     43.04 o 
  14   5   0      623.24      692.06     74.49 o 
  15   5   0      201.61      379.19     62.92 o 
  16   5   0      626.68      571.76     92.43 o 
  17   5   0      169.68      110.78     79.76 o 
  18   5   0      241.84      392.54    432.80 o 
  19   5   0       68.84      184.10    292.78 o 
   0   6   0    20986.24    20087.03    490.08 o 
   1   6   0     1239.46     1212.15     33.72 o 
   2   6   0    27877.62    25786.62    438.48 o 
   3   6   0        1.04      -13.78     13.78 o 
   4   6   0       19.74        3.82     15.80 o 
   5   6   0       50.70       52.42     22.05 o 
   6   6   0     1030.55     1031.68     67.06 o 
   7   6   0        0.15       -6.47     19.11 o 
   8   6   0     4482.70     4573.88    102.62 o 
   9   6   0       51.33       -7.99     46.85 o 
  10   6   0     5579.02     5563.51    152.60 o 
  11   6   0      513.47      544.80     51.27 o 
  12   6   0     3710.30     3996.98    138.95 o 
  13   6   0      542.88      579.98     64.11 o 
  14   6   0      494.45      460.57     71.40 o 
  15   6   0      385.26      540.25     81.26 o 
  16   6   0       11.66       56.43    104.81 o 
  17   6   0        0.76      -13.38    121.67 o 
  18   6   0      220.74      264.41    173.20 o 
  19   6   0       23.90     -104.06    177.34 o 
   1   7   0     2064.99     2417.94     65.73 o 
   2   7   0     4025.87     3891.51     83.85 o 
   3   7   0      808.77      949.13     31.01 o 
   4   7   0     9396.39     9453.54    163.06 o 
   5   7   0     3032.53     3289.68     74.81 o 
   6   7   0    13253.56    12781.67    229.72 o 
   7   7   0      500.97      446.23     29.60 o 
   8   7   0     5512.37     5469.60    125.09 o 
   9   7   0     1086.63     1079.81     49.61 o 
  10   7   0      197.07      204.13     34.93 o 
  11   7   0      295.89      304.17     44.85 o 
  12   7   0      195.46      219.38     63.39 o 
  13   7   0       30.03       76.92     67.82 o 
  14   7   0      254.92      285.69     72.78 o 
  15   7   0      363.30      320.76     77.00 o 
  16   7   0      166.80      130.97     91.45 o 
  17   7   0      393.24      390.76    158.43 o 
  18   7   0      142.64      198.46    132.63 o 
  19   7   0       23.28      218.25    138.65 o 
   0   8   0    11271.34    10368.11    267.32 o 
   1   8   0      457.00      390.11     31.82 o 
   2   8   0    10007.92     9364.12    200.34 o 
   3   8   0      126.07      105.32     14.78 o 
   4   8   0      268.19      230.36     20.21 o 
   5   8   0      167.51      209.91     27.56 o 
   6   8   0       23.30       12.64     16.54 o 
   7   8   0      414.74      425.18     40.42 o 
   8   8   0     1436.48     1326.03     53.64 o 
   9   8   0       54.58       88.01     30.32 o 
  10   8   0     2792.05     2987.19     90.92 o 
  11   8   0      432.18      545.30     59.44 o 
  12   8   0     1754.54     1839.80    118.51 o 
  13   8   0      411.35      474.50     56.05 o 
  14   8   0      496.40      408.00     64.17 o 
  15   8   0      120.46      258.75     77.33 o 
  16   8   0        0.45       10.22     75.40 o 
  17   8   0        0.08      190.39    129.14 o 
  18   8   0       74.79      -34.11    178.21 o 
   1   9   0      147.00      159.16     19.88 o 
   2   9   0     4490.63     4705.97     98.71 o 
   3   9   0     1369.49     1282.03     37.51 o 
   4   9   0     9736.63     9740.59    173.35 o 
   5   9   0        9.79        0.71     24.80 o 
   6   9   0     4912.78     5209.64    108.69 o 
   7   9   0      212.43      239.32     42.44 o 
   8   9   0     3552.93     3473.90     89.71 o 
   9   9   0      701.90      717.56     55.60 o 
  10   9   0      132.62      138.12     33.99 o 
  11   9   0       89.10       65.90     65.23 o 
  12   9   0       52.67       21.01     42.15 o 
  13   9   0       38.74       53.69     48.37 o 
  14   9   0      512.33      408.27    103.73 o 
  15   9   0      349.01      325.11    141.14 o 
  16   9   0      366.05      213.07    168.81 o 
  17   9   0      355.71      294.83    114.93 o 
  18   9   0       72.12      120.93    299.14 o 
   0  10   0     5740.02     6326.52    190.94 o 
   1  10   0      396.44      285.46     19.88 o 
   2  10   0     5024.71     5212.84    113.12 o 
   3  10   0     2317.95     2306.36     59.31 o 
   4  10   0      818.89      744.74     36.75 o 
   5  10   0      397.74      370.63     23.89 o 
   6  10   0       86.91      114.59     21.80 o 
   7  10   0      143.92      144.97     24.69 o 
   8  10   0     3548.80     3506.01    115.61 o 
   9  10   0      359.74      321.63     35.79 o 
  10  10   0     3367.99     3254.30    105.16 o 
  11  10   0      492.08      462.83     47.93 o 
  12  10   0      549.35      606.91     67.30 o 
  13  10   0      533.27      683.87     80.37 o 
  14  10   0      127.53       67.44     69.63 o 
  15  10   0      202.61      222.84     79.49 o 
  16  10   0        0.12      -10.81     90.56 o 
  17  10   0       92.52     -171.85    171.85 o 
   1  11   0       65.13       80.57     19.88 o 
   2  11   0      734.35      615.06     30.49 o 
   3  11   0      545.97      491.08     30.73 o 
   4  11   0      933.10      960.77     33.45 o 
   5  11   0       47.27       44.90     20.21 o 
   6  11   0      277.02      374.45     24.61 o 
   7  11   0     1130.15     1245.44     51.52 o 
   8  11   0     1252.86     1354.45     70.74 o 
   9  11   0      500.37      522.15     41.17 o 
  10  11   0      484.72      530.88     61.39 o 
  11  11   0        5.04        2.68     33.92 o 
  12  11   0       43.35      -17.26     47.49 o 
  13  11   0       23.83      -17.61     61.10 o 
  14  11   0      175.34      150.48    122.48 o 
  15  11   0      155.16      288.23    106.93 o 
  16  11   0      396.29      375.52    184.58 o 
   0  12   0     2033.71     2685.91    101.84 o 
   1  12   0       42.78       53.75     25.46 o 
   2  12   0     2448.29     2594.79    198.50 o 
   3  12   0       31.38       26.28     11.97 o 
   4  12   0       83.50      103.23     16.83 o 
   5  12   0      389.03      378.95     33.81 o 
   6  12   0       81.42       96.81     42.26 o 
   7  12   0        2.76       18.07     17.45 o 
   8  12   0      713.89      722.76     47.03 o 
   9  12   0       71.34       39.62     25.02 o 
  10  12   0      576.26      557.98     90.95 o 
  11  12   0      246.35      234.41     39.85 o 
  12  12   0      230.71      230.66     44.57 o 
  13  12   0      302.35      262.54     81.87 o 
  14  12   0      128.77      127.29    152.75 o 
  15  12   0      276.88      203.67    178.21 o 
   1  13   0      123.54      118.38     63.91 o 
   2  13   0      450.79      436.86     27.11 o 
   3  13   0       29.18       27.30     27.44 o 
   4  13   0     2142.84     2335.89    127.29 o 
   5  13   0      137.23      160.50     48.18 o 
   6  13   0     2151.77     2181.10    136.84 o 
   7  13   0      358.84      349.60     76.38 o 
   8  13   0      751.60      685.67     95.47 o 
   9  13   0        8.07       51.59     49.35 o 
  10  13   0       38.15       35.40     24.16 o 
  11  13   0       23.27       60.07     70.34 o 
  12  13   0       25.49        7.34    111.38 o 
  13  13   0       34.86      -25.46    146.39 o 
  14  13   0       39.55       25.46    140.02 o 
   0  14   0     1284.94     1319.73    200.49 o 
   1  14   0       11.27        4.97     33.33 o 
   2  14   0     1765.76     1820.59     56.47 o 
   3  14   0      202.65      118.81     54.86 o 
   4  14   0      145.84      102.39     54.10 o 
   5  14   0      159.22       80.62    130.48 o 
   6  14   0        2.45      -52.96     52.96 o 
   7  14   0       44.22      105.47     61.10 o 
   8  14   0      215.86      163.36     73.19 o 
   9  14   0      567.50      536.36     84.73 o 
  10  14   0      196.70      281.95     82.74 o 
  11  14   0      814.10      792.55    105.69 o 
  12  14   0      157.35      143.75    171.85 o 
  13  14   0      498.90      572.82    190.94 o 
   1  15   0      184.46      190.69     33.00 o 
   2  15   0      407.38      479.80    107.44 o 
   3  15   0       58.37       27.85     41.20 o 
   4  15   0      864.91      867.10    114.56 o 
   5  15   0       20.17        7.64     63.55 o 
   6  15   0      617.07      601.14    108.20 o 
   7  15   0      269.43      131.27     70.34 o 
   8  15   0      233.75      217.67    117.75 o 
   9  15   0       28.91      104.15     96.28 o 
  10  15   0       93.25      113.94     98.65 o 
  11  15   0       20.52      113.82     94.81 o 
  12  15   0        0.05     -146.39    152.75 o 
   0  16   0      464.41      449.32     63.65 o 
   1  16   0        9.86       34.16     30.56 o 
   2  16   0      737.82      794.34     67.28 o 
   3  16   0      153.64      131.92     50.17 o 
   4  16   0      226.33      180.95     80.16 o 
   5  16   0      144.96      131.27     79.56 o 
   6  16   0        4.38       60.63     82.36 o 
   7  16   0        5.74      -58.44     71.74 o 
   8  16   0       59.70       88.59     81.00 o 
   9  16   0      322.93       82.74    229.13 o 
  10  16   0       26.41      105.02    108.26 o 
   1  17   0        7.88      -28.38    107.73 o 
   2  17   0       42.48      -33.23     69.34 o 
   3  17   0        5.39      137.69     71.06 o 
   4  17   0       96.07       -7.76    119.68 o 
   5  17   0        6.40       59.60     78.51 o 
   6  17   0       28.22        5.39    109.74 o 
   7  17   0      168.96      172.22     84.92 o 
   8  17   0       21.56       27.05     81.87 o 
   0  18   0      169.23      248.22    203.67 o 
   1  18   0       28.77       19.57    121.26 o 
   2  18   0      143.99      240.98    130.28 o 
   3  18   0       80.58      -45.78    210.04 o 
   4  18   0      120.59      252.72    146.00 o 
   5  18   0       11.12      -51.16    118.69 o 
   6  18   0        0.41        4.14    245.04 o 
 -19   0   1       19.57      -50.92    140.02 o 
 -17   0   1     2982.20     3703.95    226.44 o 
 -15   0   1     2936.45     3171.01     90.14 o 
 -13   0   1     3516.75     4098.05    195.73 o 
 -11   0   1     1788.36     2089.33    116.75 o 
  -9   0   1     1169.20     1248.15    111.38 o 
  -7   0   1      269.17      326.30     50.45 o 
  -5   0   1     5842.21     5569.30    245.04 o 
   3   0   1     1239.47     1244.37     54.01 o 
   5   0   1    34193.63    34446.25    855.10 o 
   7   0   1      656.02      517.56     65.14 o 
   9   0   1     8499.43     8654.54    279.10 o 
  11   0   1      821.52      977.57    175.03 o 
  13   0   1        1.58       41.37     62.53 o 
  15   0   1     1163.24     1223.04    270.50 o 
  17   0   1     2095.12     2393.13    146.39 o 
  19   0   1     1559.31     1412.97    267.32 o 
 -20   1   1       38.12       51.55    324.60 o 
 -19   1   1     2093.12     2100.70    209.24 o 
 -18   1   1        0.60       92.66     96.68 o 
 -17   1   1     2399.33     2407.27     95.88 o 
 -16   1   1      270.90      372.76    104.73 o 
 -15   1   1      287.92      284.33     73.14 o 
 -14   1   1      512.70      577.81     63.17 o 
 -13   1   1        2.83      -34.18     41.19 o 
 -12   1   1      670.02      714.37     63.39 o 
 -11   1   1     3801.40     4076.49    113.00 o 
 -10   1   1       98.65       87.80     17.30 o 
  -9   1   1     8954.48     8298.58    183.75 o 
  -8   1   1       27.28      106.50     32.54 o 
  -7   1   1     6007.54     6055.24    114.83 o 
  -6   1   1     1575.59     1771.09     62.47 o 
  -5   1   1     6247.07     6146.64    122.66 o 
  -4   1   1      150.94      209.80     27.56 o 
  -3   1   1     2272.29     1981.11     49.12 o 
  -2   1   1       59.45       79.10     41.37 o 
   1   1   1      182.79      104.48     25.46 o 
   2   1   1      919.48      828.57     38.06 o 
   3   1   1    31791.75    31913.04    543.08 o 
   4   1   1     1189.82     1248.54     42.10 o 
   5   1   1     8669.36     9168.71    179.53 o 
   6   1   1      313.60      495.09     58.40 o 
   7   1   1      888.58      921.99     46.73 o 
   8   1   1     2176.93     2364.21     80.22 o 
   9   1   1      769.85      892.14     54.37 o 
  10   1   1        8.68        0.65     48.50 o 
  11   1   1     1578.11     1619.02     77.72 o 
  12   1   1      373.03      329.12     50.76 o 
  13   1   1     3227.11     3427.11    107.63 o 
  14   1   1       24.47      118.77     42.26 o 
  15   1   1     2382.75     2285.99     98.20 o 
  16   1   1      181.69      223.57     34.76 o 
  17   1   1      404.75      377.79     37.40 o 
  18   1   1      127.69      -58.60    114.19 o 
  19   1   1        1.19      -24.09    125.77 o 
  20   1   1        0.92      188.93    190.94 o 
 -20   2   1       54.05       19.09    140.67 o 
 -19   2   1       59.46       46.24    110.19 o 
 -18   2   1        8.08       -2.34     47.74 o 
 -17   2   1     1695.73     1889.26     94.76 o 
 -16   2   1       38.55       47.66     67.69 o 
 -15   2   1     1471.41     1497.97     90.94 o 
 -14   2   1       21.83      -47.94     47.94 o 
 -13   2   1     1080.70     1185.76     73.76 o 
 -12   2   1      241.91      190.80     47.58 o 
 -11   2   1     1222.04     1044.01     67.06 o 
 -10   2   1      285.58      413.21     67.98 o 
  -9   2   1      158.45      206.97     36.49 o 
  -8   2   1       23.70        1.41     45.01 o 
  -7   2   1      601.61      590.09     44.10 o 
  -6   2   1     2632.19     2800.49     75.45 o 
  -5   2   1     6856.49     6481.16    114.68 o 
  -4   2   1       86.37       99.38     11.94 o 
  -3   2   1     2951.78     3056.30     63.90 o 
  -2   2   1     4928.65     4830.82    171.85 o 
   0   2   1      276.93      301.09     47.74 o 
   1   2   1      115.93       60.12     18.47 o 
   2   2   1    23874.68    22519.85    316.95 o 
   3   2   1      445.42      491.63     25.72 o 
   4   2   1      260.06      315.80     22.05 o 
   5   2   1     6916.60     6687.83    122.96 o 
   6   2   1     1695.46     1532.40     44.03 o 
   7   2   1       13.52       21.08     22.97 o 
   8   2   1      244.23      330.98     58.79 o 
   9   2   1     2960.73     3271.04     81.12 o 
  10   2   1       21.57      -15.07     33.07 o 
  11   2   1      414.86      358.58     64.01 o 
  12   2   1      373.56      367.75     31.99 o 
  13   2   1        8.30        5.07     33.07 o 
  14   2   1       14.80      -23.56     29.03 o 
  15   2   1      515.58      562.32     70.74 o 
  16   2   1       60.81       24.26    137.73 o 
  17   2   1     1042.52     1093.69    159.72 o 
  18   2   1        6.99      -11.10    178.21 o 
  19   2   1      980.83     1083.86    308.69 o 
 -20   3   1       21.46       92.66    149.87 o 
 -19   3   1     1086.63     1050.80    140.43 o 
 -18   3   1        0.92      -12.75     75.00 o 
 -17   3   1      736.66      758.86     66.09 o 
 -16   3   1      129.38      160.98     79.01 o 
 -15   3   1       36.27      -20.64     50.67 o 
 -14   3   1      178.60       90.55     51.56 o 
 -13   3   1       37.78       69.67     51.45 o 
 -12   3   1       41.66      136.12     41.41 o 
 -11   3   1     2622.13     2810.49     90.66 o 
 -10   3   1      356.44      411.81     43.86 o 
  -9   3   1     2746.21     2768.39    111.16 o 
  -8   3   1       16.72       -0.73     26.64 o 
  -7   3   1     1150.54     1172.51     54.20 o 
  -6   3   1        1.41       -1.32     13.46 o 
  -5   3   1      550.50      668.95     24.82 o 
  -4   3   1     2007.41     2028.57     42.98 o 
  -3   3   1       76.17      125.53     14.70 o 
  -2   3   1       11.33      116.84    235.49 o 
  -1   3   1     1220.71     1107.42     67.52 o 
   0   3   1     8715.88     8016.77    130.43 o 
   1   3   1     7124.37     7078.24    121.07 o 
   2   3   1     4831.62     4536.85     76.44 o 
   3   3   1     4981.05     5044.21     96.46 o 
   4   3   1      891.76      874.10     26.34 o 
   5   3   1      807.64      791.67     35.83 o 
   6   3   1       58.28       22.12     45.06 o 
   7   3   1        1.19        1.98     18.32 o 
   8   3   1     2946.58     3072.86     72.63 o 
   9   3   1      427.42      355.76     33.07 o 
  10   3   1       11.51       61.98     26.20 o 
  11   3   1      281.37      262.51     32.69 o 
  12   3   1     1329.70     1388.98     57.02 o 
  13   3   1      614.24      647.93     64.31 o 
  14   3   1      151.46      232.40     40.42 o 
  15   3   1     2022.12     2402.65    126.76 o 
  16   3   1       49.29       14.55     70.78 o 
  17   3   1      277.02      324.03    120.10 o 
  18   3   1        5.75      -94.19     94.19 o 
  19   3   1        2.73      -65.36    114.69 o 
 -20   4   1       13.37     -123.86    123.86 o 
 -19   4   1       47.49       99.29    127.10 o 
 -18   4   1       52.39      130.95    131.15 o 
 -17   4   1      754.74      725.62    148.53 o 
 -16   4   1        0.79      -17.67     82.68 o 
 -15   4   1     2439.79     2576.76    122.55 o 
 -14   4   1      353.01      345.25     54.44 o 
 -13   4   1      953.62     1026.33     73.61 o 
 -12   4   1      130.60      141.96     40.62 o 
 -11   4   1     2691.06     2503.77    115.97 o 
 -10   4   1       54.91       38.54     56.04 o 
  -9   4   1       43.37       54.71     32.97 o 
  -8   4   1      274.09      290.95     60.63 o 
  -7   4   1       70.95      116.92     18.70 o 
  -6   4   1     1217.80     1244.71     40.42 o 
  -5   4   1      325.94      332.98     20.07 o 
  -4   4   1     1207.73     1277.92     46.16 o 
  -3   4   1      237.67      260.65     24.07 o 
  -2   4   1     2412.45     2348.73     58.51 o 
  -1   4   1      340.31      412.64     17.63 o 
   0   4   1      413.23      410.38     16.56 o 
   1   4   1      139.45      114.69     12.11 o 
   2   4   1     2239.67     2343.20     49.08 o 
   3   4   1      120.50       99.12     14.78 o 
   4   4   1     3535.21     3943.74     71.97 o 
   5   4   1     2712.10     2608.13     60.63 o 
   6   4   1      170.65      213.17     54.20 o 
   7   4   1     9810.15    10208.97    183.87 o 
   8   4   1       12.34       -8.30     23.41 o 
   9   4   1     3226.22     2966.22     78.76 o 
  10   4   1      493.21      434.19     35.10 o 
  11   4   1      755.02      770.10     63.40 o 
  12   4   1      150.71      250.94     40.29 o 
  13   4   1       36.55        4.07     49.82 o 
  14   4   1        0.18       15.59     53.91 o 
  15   4   1      535.42      641.73    118.19 o 
  16   4   1      140.54      156.44     82.47 o 
  17   4   1     1169.66     1398.49    171.43 o 
  18   4   1        0.21      -33.36    225.95 o 
  19   4   1      739.27     1151.37    184.65 o 
 -20   5   1      107.48      284.53    135.89 o 
 -19   5   1     1170.96     1027.92    171.02 o 
 -18   5   1       19.30       41.33    122.27 o 
 -17   5   1      675.50      810.17    101.58 o 
 -16   5   1       45.04      -57.40     85.48 o 
 -15   5   1      364.74      324.49     64.47 o 
 -14   5   1       97.78      239.10     56.13 o 
 -13   5   1       26.21      -59.09     59.09 o 
 -12   5   1        1.37        1.35     44.37 o 
 -11   5   1     1563.65     1408.20     69.07 o 
 -10   5   1     1960.08     2165.22     81.25 o 
  -9   5   1     1798.53     1830.70     80.84 o 
  -8   5   1     4275.92     4160.73     97.90 o 
  -7   5   1     2301.11     2185.57     63.18 o 
  -6   5   1     1926.45     1879.99     48.54 o 
  -5   5   1      924.87      954.64     29.60 o 
  -4   5   1      359.59      380.63     19.39 o 
  -3   5   1      124.62      129.37     12.73 o 
  -2   5   1      146.68      229.13     25.46 o 
  -1   5   1     1324.90     1577.27     60.63 o 
   0   5   1     1799.71     2027.35     69.80 o 
   1   5   1     5457.56     5178.32     94.25 o 
   2   5   1     1683.46     1981.97     45.93 o 
   3   5   1     1096.00     1009.33     52.36 o 
   4   5   1    10230.67    10138.73    169.85 o 
   5   5   1      541.86      500.23     27.76 o 
   6   5   1     2438.88     2417.45     60.46 o 
   7   5   1       30.59       30.80     38.58 o 
   8   5   1      217.49      158.40     32.30 o 
   9   5   1     1134.99     1236.31     78.09 o 
  10   5   1      175.10      269.81     45.68 o 
  11   5   1     1587.65     1771.08     83.07 o 
  12   5   1      276.53      314.93     55.08 o 
  13   5   1     1189.81     1077.78     79.29 o 
  14   5   1        7.14      -42.30     67.06 o 
  15   5   1     1931.55     1905.56    127.76 o 
  16   5   1      164.00      131.12     84.91 o 
  17   5   1      299.90      333.66    109.17 o 
  18   5   1       21.58       60.57    203.67 o 
  19   5   1        0.22      -73.38    235.49 o 
 -19   6   1        1.23     -110.10    110.10 o 
 -18   6   1        8.76       81.39     80.69 o 
 -17   6   1      619.56      512.96     87.93 o 
 -16   6   1        2.75        4.64     64.08 o 
 -15   6   1     3045.65     3150.53    146.09 o 
 -14   6   1     1429.01     1474.68     97.88 o 
 -13   6   1     1770.49     1953.81     98.78 o 
 -12   6   1      688.11      725.68     57.07 o 
 -11   6   1     1976.27     2060.13     86.23 o 
 -10   6   1      132.39      102.69     32.49 o 
  -9   6   1       91.98       53.47     21.93 o 
  -8   6   1       10.07       17.53     33.54 o 
  -7   6   1      853.05      856.21     35.15 o 
  -6   6   1        3.87        9.61     16.01 o 
  -5   6   1     1090.50     1125.52     33.92 o 
  -4   6   1     3306.17     3203.52     85.02 o 
  -3   6   1      149.69      166.14     12.08 o 
  -2   6   1     6923.05     6876.60    178.51 o 
  -1   6   1      305.72      368.09     29.75 o 
   0   6   1     3155.14     2911.18     76.11 o 
   1   6   1     1292.49     1528.61     45.93 o 
   2   6   1     1164.43     1273.98     34.79 o 
   3   6   1      531.18      518.88     27.65 o 
   4   6   1      332.22      289.64     23.16 o 
   5   6   1      971.26      954.37     36.96 o 
   6   6   1     1276.44     1325.91     43.11 o 
   7   6   1     6107.51     6081.48    121.98 o 
   8   6   1      259.79      271.09     38.58 o 
   9   6   1     2081.28     2043.57    101.97 o 
  10   6   1      886.96      831.69     58.27 o 
  11   6   1      870.88      866.07     62.52 o 
  12   6   1      327.68      317.11     49.73 o 
  13   6   1        1.04      -52.45     52.80 o 
  14   6   1       54.57       94.30     63.90 o 
  15   6   1      526.76      566.94     88.73 o 
  16   6   1      106.32       42.63    189.47 o 
  17   6   1      967.38     1006.97    142.83 o 
  18   6   1        5.20      232.99    135.89 o 
  19   6   1      549.00      744.67    235.49 o 
 -19   7   1      899.49      888.47    143.47 o 
 -18   7   1       24.84       12.87     78.04 o 
 -17   7   1      824.63      873.38    107.16 o 
 -16   7   1        1.97      -56.48     67.32 o 
 -15   7   1      300.70      162.09     73.31 o 
 -14   7   1       98.52      101.04     56.96 o 
 -13   7   1       12.89      -24.67     45.17 o 
 -12   7   1      121.71      110.25     40.15 o 
 -11   7   1      879.15      860.21     57.30 o 
 -10   7   1     1109.94     1106.46     48.78 o 
  -9   7   1     1787.00     1740.08    125.86 o 
  -8   7   1     1101.64     1051.94     44.34 o 
  -7   7   1      957.17      854.80     34.79 o 
  -6   7   1      211.18      174.73     21.03 o 
  -5   7   1      736.12      824.56     40.42 o 
  -4   7   1       67.16       90.06     16.73 o 
  -3   7   1     1503.24     1721.70    114.56 o 
  -2   7   1        0.78       15.28      9.55 o 
  -1   7   1        0.65       -5.09     22.28 o 
   0   7   1     2935.56     2693.43     60.18 o 
   1   7   1     1826.24     1720.52     63.39 o 
   2   7   1     2478.99     2164.99     50.53 o 
   3   7   1      200.07      220.33     21.34 o 
   4   7   1     3896.36     3937.63     82.46 o 
   5   7   1       91.13       85.90     21.42 o 
   6   7   1      609.75      575.32     35.49 o 
   7   7   1       26.42       64.60     36.75 o 
   8   7   1       33.30       54.61     27.56 o 
   9   7   1      366.03      354.84     45.87 o 
  10   7   1      373.72      432.06     50.53 o 
  11   7   1      795.20      689.64     96.46 o 
  12   7   1      506.55      445.61     57.58 o 
  13   7   1     1300.86     1382.54    173.63 o 
  14   7   1      106.06       78.56     62.38 o 
  15   7   1      929.47     1045.62    100.78 o 
  16   7   1       54.25      -38.48     83.11 o 
  17   7   1      307.05      279.68    155.93 o 
  18   7   1       14.81       -3.77    168.66 o 
 -18   8   1       37.78       65.13    181.39 o 
 -17   8   1      455.49      424.28     99.16 o 
 -16   8   1        4.87      -24.68     61.74 o 
 -15   8   1     1147.09      959.55     87.60 o 
 -14   8   1      627.49      655.49     61.29 o 
 -13   8   1     1377.99     1341.28     75.33 o 
 -12   8   1      732.59      862.16     60.05 o 
 -11   8   1      491.51      649.51     46.94 o 
 -10   8   1      440.42      410.58     31.50 o 
  -9   8   1      131.34      162.89     30.78 o 
  -8   8   1       14.22       28.81     23.06 o 
  -7   8   1        0.59      -18.31     18.31 o 
  -6   8   1     1353.57     1445.31     42.20 o 
  -5   8   1       18.63       11.55     10.01 o 
  -4   8   1     5481.67     5804.62    197.31 o 
  -3   8   1      173.51      120.93     31.82 o 
  -2   8   1     2306.90     2333.00     73.19 o 
  -1   8   1        8.44        5.46     11.82 o 
   0   8   1       56.29       52.54     15.38 o 
   1   8   1     1206.13     1094.81     38.56 o 
   2   8   1      273.48      237.82     22.05 o 
   3   8   1      113.40      139.04     19.59 o 
   4   8   1        2.63      -16.99     16.99 o 
   5   8   1     1104.81     1000.31     41.64 o 
   6   8   1     4660.78     4639.48    103.85 o 
   7   8   1     2992.53     3272.93     87.50 o 
   8   8   1     2598.46     2561.03     79.82 o 
   9   8   1     2021.17     1904.59     69.96 o 
  10   8   1      576.10      558.57     52.44 o 
  11   8   1      332.91      228.32     43.85 o 
  12   8   1      234.38      259.80     66.73 o 
  13   8   1        0.05       13.36     63.21 o 
  14   8   1        2.93       23.31     53.59 o 
  15   8   1      314.28      211.25     73.04 o 
  16   8   1        1.24      -90.72    148.14 o 
  17   8   1      395.08      352.08    124.04 o 
  18   8   1       35.74      238.95    125.98 o 
 -18   9   1       86.99      169.86    149.57 o 
 -17   9   1     1262.11     1362.99    127.26 o 
 -16   9   1      168.20      278.90     77.78 o 
 -15   9   1      260.54      344.25     72.31 o 
 -14   9   1       83.03       13.85     46.04 o 
 -13   9   1      241.81      206.15     98.65 o 
 -12   9   1      219.66      217.32     49.15 o 
 -11   9   1      878.90      932.76     52.15 o 
 -10   9   1     1257.38     1211.88     55.92 o 
  -9   9   1     2505.60     2382.31     71.74 o 
  -8   9   1     1314.02     1353.87     49.97 o 
  -7   9   1     1288.89     1288.11     73.28 o 
  -6   9   1     1996.19     2077.98     53.71 o 
  -5   9   1     1643.66     1654.06     41.18 o 
  -4   9   1     2318.64     2323.12    108.20 o 
  -3   9   1        1.04        2.73      9.55 o 
  -2   9   1       18.17       18.18     12.73 o 
  -1   9   1      454.68      504.03     41.37 o 
   0   9   1     5151.07     5255.67    241.86 o 
   1   9   1      736.28      691.46     30.39 o 
   2   9   1     5065.65     5558.59    105.74 o 
   3   9   1      686.77      804.90     52.36 o 
   4   9   1     3397.61     3245.76     75.83 o 
   5   9   1      401.31      406.75     31.23 o 
   6   9   1     1062.65     1090.88     70.01 o 
   7   9   1        7.40       44.57     26.74 o 
   8   9   1      201.71      168.15     42.41 o 
   9   9   1      253.98      245.43     36.64 o 
  10   9   1      439.56      588.78     54.40 o 
  11   9   1     1410.32     1566.93     89.50 o 
  12   9   1     1709.53     1720.58     98.85 o 
  13   9   1     2570.66     2680.58    132.59 o 
  14   9   1      669.72      476.50     82.36 o 
  15   9   1      781.99      763.12    106.06 o 
  16   9   1      115.00      221.13     92.56 o 
  17   9   1      210.40       92.60    165.48 o 
 -17  10   1       76.34      585.55    216.40 o 
 -16  10   1        2.64      -50.57     76.11 o 
 -15  10   1      250.64      301.17     69.93 o 
 -14  10   1      418.08      372.12    141.72 o 
 -13  10   1     1050.99     1263.42    129.76 o 
 -12  10   1     1485.28     1270.09     76.68 o 
 -11  10   1      322.84      250.37     36.99 o 
 -10  10   1      917.15     1062.21     49.74 o 
  -9  10   1      169.10      158.99     32.66 o 
  -8  10   1      139.06      194.87     23.89 o 
  -7  10   1        0.15       -2.25     17.75 o 
  -6  10   1     1120.86     1174.86     42.32 o 
  -5  10   1       40.08       79.75     36.50 o 
  -4  10   1     4628.69     4531.67    171.85 o 
  -3  10   1       44.11       57.28     38.19 o 
  -2  10   1     5402.62     5765.35    120.93 o 
  -1  10   1      303.03      312.34     24.45 o 
   0  10   1      377.45      451.20     44.84 o 
   1  10   1      339.80      345.96     25.84 o 
   2  10   1      168.46      262.85     23.30 o 
   3  10   1      454.02      517.15     29.04 o 
   4  10   1     1478.56     1361.42     61.37 o 
   5  10   1      571.12      545.56     31.10 o 
   6  10   1     3355.83     3710.07    101.69 o 
   7  10   1      465.52      394.83     34.43 o 
   8  10   1     1942.68     1903.80     96.46 o 
   9  10   1      758.47      732.03     49.49 o 
  10  10   1      143.79      117.35     57.99 o 
  11  10   1       41.26       57.73     42.16 o 
  12  10   1      235.37      214.25     58.81 o 
  13  10   1       62.89       -0.30    115.58 o 
  14  10   1      116.40      -41.26     69.15 o 
  15  10   1      455.54      436.77    165.48 o 
  16  10   1       36.42       25.46     93.06 o 
 -17  11   1      272.10      322.59    123.54 o 
 -16  11   1       60.17      235.49    254.59 o 
 -15  11   1       48.00       56.53    100.58 o 
 -14  11   1      138.73       66.33     61.77 o 
 -13  11   1       83.76       63.86     38.42 o 
 -12  11   1       32.82       -0.94     52.36 o 
 -11  11   1       54.49       16.72     32.93 o 
 -10  11   1      333.05      391.39     44.11 o 
  -9  11   1      520.74      622.40     57.32 o 
  -8  11   1     1029.87     1038.65     52.07 o 
  -7  11   1      607.18      693.75     70.35 o 
  -6  11   1      939.97      873.28    108.20 o 
  -5  11   1     1573.10     1440.36     80.96 o 
  -4  11   1      144.66      128.51     43.36 o 
  -3  11   1      673.00      681.02     70.01 o 
  -2  11   1       33.96       38.82     11.39 o 
  -1  11   1       19.42       -1.59     16.37 o 
   0  11   1      241.21      207.78     19.59 o 
   1  11   1       78.91       69.03     26.77 o 
   2  11   1     1347.11     1334.47     51.79 o 
   3  11   1        1.15       -5.92     19.42 o 
   4  11   1     1905.88     1737.51     97.38 o 
   5  11   1        2.93      -20.21     20.21 o 
   6  11   1      176.08      158.27     26.53 o 
   7  11   1      717.03      721.21     53.28 o 
   8  11   1      348.90      284.52     48.69 o 
   9  11   1      586.75      762.37     46.38 o 
  10  11   1      386.34      350.86     47.58 o 
  11  11   1      664.29      554.83     86.98 o 
  12  11   1      459.44      513.23     96.97 o 
  13  11   1      473.82      330.44     63.14 o 
  14  11   1      124.85       97.54     66.89 o 
  15  11   1       74.18       18.56     92.29 o 
  16  11   1       28.70      184.58    210.04 o 
 -16  12   1      296.57      311.33    165.48 o 
 -15  12   1      264.25      337.33    190.94 o 
 -14  12   1      467.95      604.65    197.31 o 
 -13  12   1      236.24      220.04     57.94 o 
 -12  12   1      301.37      316.78     62.47 o 
 -11  12   1        9.88      -26.49     26.49 o 
 -10  12   1       19.44       34.63     27.87 o 
  -9  12   1       21.76       13.79     18.00 o 
  -8  12   1        0.12      -49.51     49.51 o 
  -7  12   1       58.40      -29.10     47.10 o 
  -6  12   1      240.09      209.95     48.18 o 
  -5  12   1       11.38       26.46     44.55 o 
  -4  12   1     1860.38     1850.61     92.49 o 
  -3  12   1      406.65      432.80     50.92 o 
  -2  12   1     3636.95     3870.94    133.66 o 
  -1  12   1       45.27       42.73     24.43 o 
   0  12   1      141.61      219.07     23.85 o 
   1  12   1       65.07       51.58     20.52 o 
   2  12   1       30.98       17.65     26.66 o 
   3  12   1       18.42       31.82     42.00 o 
   4  12   1      537.60      510.94     37.04 o 
   5  12   1      149.42      191.02     32.18 o 
   6  12   1      591.68      668.02     53.28 o 
   7  12   1      117.34       77.62     22.09 o 
   8  12   1     1140.05     1149.86     56.88 o 
   9  12   1      101.95      152.89     50.53 o 
  10  12   1      650.85      628.61     52.15 o 
  11  12   1      154.32       92.94     39.13 o 
  12  12   1      125.46      181.25     92.30 o 
  13  12   1       46.90      -12.90     81.00 o 
  14  12   1       14.44      -50.92    140.02 o 
  15  12   1       37.79       82.74    229.13 o 
 -15  13   1       96.00       72.13    119.28 o 
 -14  13   1       80.74      222.76    235.49 o 
 -13  13   1       20.98       59.28     71.23 o 
 -12  13   1        4.21      -16.20     66.31 o 
 -11  13   1      261.64      184.58     67.51 o 
 -10  13   1      761.04      771.04    105.02 o 
  -9  13   1      620.11      553.73     80.64 o 
  -8  13   1     1963.21     2016.50    123.86 o 
  -7  13   1      165.50      146.64     49.93 o 
  -6  13   1     1706.15     1755.37     96.37 o 
  -5  13   1        1.40      -37.61     44.55 o 
  -4  13   1      321.85      360.53     57.94 o 
  -3  13   1       42.99       19.09     35.46 o 
  -2  13   1      145.68       60.18     35.76 o 
  -1  13   1       23.00       54.93     26.06 o 
   0  13   1      937.79     1028.65     63.93 o 
   1  13   1       52.45       91.20     24.05 o 
   2  13   1     1720.99     1741.46     89.09 o 
   3  13   1       17.70        9.30     21.45 o 
   4  13   1     1482.45     1586.74     52.93 o 
   5  13   1      259.68      252.90     27.72 o 
   6  13   1      381.28      402.41     29.42 o 
   7  13   1       91.17      127.30     25.54 o 
   8  13   1       45.87       56.59     27.47 o 
   9  13   1       13.91       58.09     30.07 o 
  10  13   1      294.75      246.10     47.77 o 
  11  13   1      472.39      441.48     59.34 o 
  12  13   1      305.55      216.40    152.75 o 
  13  13   1      279.37      248.22    210.04 o 
  14  13   1      112.66      439.17    165.48 o 
 -14  14   1      246.91      125.73    126.79 o 
 -13  14   1      257.96      248.22    216.40 o 
 -12  14   1      381.30      259.19    103.98 o 
 -11  14   1      187.37      241.53    108.20 o 
 -10  14   1       97.20       28.64    111.38 o 
  -9  14   1      122.87      108.61     69.65 o 
  -8  14   1        8.64       38.19     63.01 o 
  -7  14   1      128.46       55.16     62.62 o 
  -6  14   1      875.25      835.69     79.97 o 
  -5  14   1        4.14       26.69    133.66 o 
  -4  14   1     2375.18     2458.63    112.24 o 
  -3  14   1       68.95       35.99     41.02 o 
  -2  14   1     1935.15     1984.29     89.98 o 
  -1  14   1       70.89       76.23     77.98 o 
   0  14   1      650.47      647.33     53.56 o 
   1  14   1       15.08       10.91     35.58 o 
   2  14   1      144.92      163.99     26.09 o 
   3  14   1      126.94       73.47     47.32 o 
   4  14   1      329.11      338.20     28.30 o 
   5  14   1      587.09      631.92     37.64 o 
   6  14   1     1473.04     1357.57     49.95 o 
   7  14   1      704.98      689.53     43.10 o 
   8  14   1     1530.12     1485.74     82.56 o 
   9  14   1       93.39      155.01    124.11 o 
  10  14   1      406.99      480.53     96.68 o 
  11  14   1       36.60       15.56     79.52 o 
  12  14   1       93.07       44.55    203.67 o 
  13  14   1        2.56       50.92    146.39 o 
 -12  15   1      106.09       -4.36     85.04 o 
 -11  15   1       32.86       57.75     86.81 o 
 -10  15   1      471.29      493.92     85.36 o 
  -9  15   1       84.40      -34.06    114.56 o 
  -8  15   1     1087.31     1098.76    168.66 o 
  -7  15   1      383.02      384.29     64.33 o 
  -6  15   1     1629.84     1523.37    102.40 o 
  -5  15   1      333.16      373.74     57.94 o 
  -4  15   1      863.39      947.47     77.56 o 
  -3  15   1       43.83        0.34     50.98 o 
  -2  15   1       98.82      105.13    110.29 o 
  -1  15   1        1.67       19.73     18.37 o 
   0  15   1     1939.91     2340.71     77.04 o 
   1  15   1       80.52      176.19     72.48 o 
   2  15   1     2433.40     2630.39     94.93 o 
   3  15   1      103.58       62.98     53.85 o 
   4  15   1     1431.00     1734.99    107.57 o 
   5  15   1       12.83        3.82     60.59 o 
   6  15   1      230.26      248.22     79.10 o 
   7  15   1       14.43        7.54     57.69 o 
   8  15   1        3.01       24.84     68.78 o 
   9  15   1        9.83      -34.43     77.75 o 
  10  15   1      153.17      110.07     85.92 o 
  11  15   1       72.08       46.18    111.38 o 
  12  15   1      289.46      617.38    190.94 o 
 -11  16   1      197.34      124.05    117.88 o 
 -10  16   1      158.11      132.16    109.16 o 
  -9  16   1       22.04      -66.20     66.20 o 
  -8  16   1        5.75      -69.81     69.81 o 
  -7  16   1        4.62       37.08     97.77 o 
  -6  16   1      443.97      414.66    111.24 o 
  -5  16   1        0.18       35.17     45.28 o 
  -4  16   1     1585.71     1828.37    191.62 o 
  -3  16   1       40.10       15.18    101.09 o 
  -2  16   1      969.72      947.37     78.28 o 
  -1  16   1       72.80      140.26     35.49 o 
   0  16   1      176.46      185.38     67.06 o 
   1  16   1       95.95       66.54     75.69 o 
   2  16   1       45.94       59.37     50.51 o 
   3  16   1       91.72      148.03     48.09 o 
   4  16   1      381.44      372.19     66.83 o 
   5  16   1      174.04      100.90     70.57 o 
   6  16   1     1196.76     1156.71    106.96 o 
   7  16   1      361.48      442.75    136.84 o 
   8  16   1     1035.89      997.07    115.39 o 
   9  16   1       79.59      -18.93     87.67 o 
  10  16   1      101.55      226.76    111.56 o 
  -9  17   1        5.42      254.96    106.69 o 
  -8  17   1      546.56      806.54    112.51 o 
  -7  17   1      222.19      239.47     94.98 o 
  -6  17   1      584.06      565.87    112.73 o 
  -5  17   1      498.11      583.63     90.72 o 
  -4  17   1       95.24       24.17     74.01 o 
  -3  17   1      310.13      421.29     83.92 o 
  -2  17   1      112.64       44.51     79.52 o 
  -1  17   1      247.77      231.39    206.85 o 
   0  17   1      530.75      424.65    128.21 o 
   1  17   1      202.53      170.99    116.75 o 
   2  17   1      748.50      643.56    141.71 o 
   3  17   1       23.20       22.81     72.03 o 
   4  17   1      770.84      739.77    101.15 o 
   5  17   1       44.61      -10.56     90.22 o 
   6  17   1      170.07      177.36    100.59 o 
   7  17   1       89.46       71.40    114.56 o 
   8  17   1        2.60      154.71    115.98 o 
  -6  18   1      253.22      274.35    148.31 o 
  -5  18   1       40.25      168.05    378.70 o 
  -4  18   1      846.69     1127.48    260.95 o 
  -3  18   1       72.01      365.52    141.29 o 
  -2  18   1      741.56      914.96    159.34 o 
  -1  18   1       10.13     -135.40    135.40 o 
   0  18   1      336.21      272.53    152.75 o 
   1  18   1        1.91       89.11    137.69 o 
   2  18   1        2.03      135.87    238.68 o 
   3  18   1       33.14       23.48    305.51 o 
   4  18   1      106.50       45.89    127.73 o 
   5  18   1      108.12      -32.69    187.76 o 
 -20   0   2        2.33       63.65    171.85 o 
 -18   0   2      229.86       82.74    120.93 o 
 -16   0   2     2593.37     2552.62    531.45 o 
 -14   0   2     3860.95     3666.81    222.76 o 
 -12   0   2        1.38       23.34     25.46 o 
 -10   0   2       12.81       19.09     19.09 o 
  -8   0   2    19796.05    20604.77    416.24 o 
  -6   0   2    25549.42    24317.80    605.21 o 
   2   0   2   117499.98   106835.28   2439.29 o 
   4   0   2    23204.61    22817.57    728.76 o 
   6   0   2    11073.07    10564.54    292.43 o 
   8   0   2      121.22      124.87     50.92 o 
  10   0   2        4.72       15.28     52.96 o 
  12   0   2     2527.70     2295.58    146.22 o 
  14   0   2     1806.26     1656.99    200.49 o 
  16   0   2      527.45      267.32    140.02 o 
  18   0   2      183.99      -57.28    159.12 o 
 -21   1   2        0.54      -68.68    138.65 o 
 -20   1   2       70.61       76.38    112.51 o 
 -19   1   2       43.11      -20.91    105.02 o 
 -18   1   2      119.79      147.04     97.67 o 
 -17   1   2       41.40       46.98     67.36 o 
 -16   1   2        5.44      -10.03     24.16 o 
 -15   1   2       36.58        6.22     80.84 o 
 -14   1   2      994.08      935.53     48.01 o 
 -13   1   2      519.99      474.49     38.83 o 
 -12   1   2    11070.92    11236.47    249.59 o 
 -11   1   2      300.60      261.68     66.36 o 
 -10   1   2     6138.44     5942.66    145.07 o 
  -9   1   2       34.66       74.95     30.85 o 
  -8   1   2     5441.31     5330.86    124.64 o 
  -7   1   2      285.24      258.98     35.26 o 
  -6   1   2        3.68       52.07     15.01 o 
  -5   1   2      144.52      139.69     14.71 o 
  -4   1   2    12284.27    12098.31    199.59 o 
  -3   1   2      391.15      398.83     47.47 o 
  -2   1   2    18947.87    18843.81    374.38 o 
  -1   1   2      281.48      299.93     15.28 o 
   0   1   2    46871.56    44260.20   1024.72 o 
   1   1   2     4896.34     4675.69    155.94 o 
   2   1   2    16205.77    17061.07    307.86 o 
   3   1   2     9428.67     9098.80    178.13 o 
   4   1   2     3694.13     3614.03     84.91 o 
   5   1   2     1550.76     1506.11     58.12 o 
   6   1   2     3228.91     3032.20     84.11 o 
   7   1   2      566.08      677.95     45.73 o 
   8   1   2     6797.58     6384.94    148.62 o 
   9   1   2       39.88       32.12     39.50 o 
  10   1   2    11984.65    12676.42    407.89 o 
  11   1   2      366.85      213.08     50.57 o 
  12   1   2     3013.94     2730.15    110.95 o 
  13   1   2       29.50       58.81     47.58 o 
  14   1   2      118.29       47.21     36.26 o 
  15   1   2       55.85       83.31     33.83 o 
  16   1   2        0.32       39.59     40.46 o 
  17   1   2       41.53      116.21    126.83 o 
  18   1   2      172.86      251.21    283.23 o 
  19   1   2        4.35      146.49    165.48 o 
 -21   2   2        8.23      286.81    175.84 o 
 -20   2   2      107.00      249.41    132.25 o 
 -19   2   2      148.18      130.83     99.40 o 
 -18   2   2      291.60      371.93     41.17 o 
 -17   2   2        0.75      -27.24     56.55 o 
 -16   2   2      659.92      597.49     70.97 o 
 -15   2   2       13.83       45.03     38.58 o 
 -14   2   2      275.97      275.46     38.00 o 
 -13   2   2      126.89       74.07     42.05 o 
 -12   2   2      288.71      260.34     44.92 o 
 -11   2   2      366.64      412.67     44.38 o 
 -10   2   2     1226.74     1244.27     57.65 o 
  -9   2   2     7462.35     7576.82    170.99 o 
  -8   2   2    18938.96    18500.21    341.69 o 
  -7   2   2      115.50      101.84     24.87 o 
  -6   2   2    13369.66    12756.96    319.70 o 
  -5   2   2      333.06      258.19     20.50 o 
  -4   2   2     9343.94     8863.48    151.30 o 
  -3   2   2      311.88      387.68     61.37 o 
  -2   2   2     4783.97     4864.26     77.60 o 
  -1   2   2      142.63      144.96     25.72 o 
   0   2   2     4217.96     4503.49     87.67 o 
   1   2   2      590.92      757.37     22.47 o 
   2   2   2    10954.91    10109.11    168.81 o 
   3   2   2      383.36      344.41     21.41 o 
   4   2   2     8569.23     8289.15    143.91 o 
   5   2   2      609.48      618.88     27.92 o 
   6   2   2    11552.86    10135.29    260.13 o 
   7   2   2     1755.86     1652.21     50.84 o 
   8   2   2     1815.96     1919.99     58.19 o 
   9   2   2       43.78       34.66     28.48 o 
  10   2   2      413.23      495.98     41.21 o 
  11   2   2        8.61      -29.65     29.65 o 
  12   2   2      547.66      681.17     94.67 o 
  13   2   2       29.75       37.97     40.48 o 
  14   2   2      872.86      848.91     92.79 o 
  15   2   2        0.71       95.48     52.36 o 
  16   2   2      830.81      855.29     96.94 o 
  17   2   2       22.34      156.15    101.19 o 
  18   2   2      443.51      530.95    251.41 o 
  19   2   2        5.83       79.56    187.76 o 
 -20   3   2       56.14      266.16    159.12 o 
 -19   3   2       24.81      -97.79     97.79 o 
 -18   3   2      221.45      182.79     91.93 o 
 -17   3   2      171.89      109.20     49.27 o 
 -16   3   2        0.29       18.02     34.41 o 
 -15   3   2        1.95       28.08     35.76 o 
 -14   3   2     1959.44     1904.67     98.99 o 
 -13   3   2      602.10      685.90     62.52 o 
 -12   3   2     6298.22     6221.50    169.13 o 
 -11   3   2       70.71       14.90     34.67 o 
 -10   3   2     6511.54     6390.89    158.19 o 
  -9   3   2      169.48      163.04     33.03 o 
  -8   3   2     5637.38     5618.36    130.09 o 
  -7   3   2     2590.23     2725.69     61.42 o 
  -6   3   2     1144.90     1118.68     72.09 o 
  -5   3   2     6423.98     6079.06    121.60 o 
  -4   3   2     2485.91     2162.07     53.81 o 
  -3   3   2     1273.53     1165.57     29.81 o 
  -2   3   2    94774.44    92728.59   1742.55 o 
  -1   3   2     1745.15     1695.29     33.30 o 
   0   3   2   132610.98   124263.39   2301.87 o 
   1   3   2     1617.41     1460.41     32.84 o 
   2   3   2    21483.71    20789.89    301.69 o 
   3   3   2      684.69      779.97     24.37 o 
   4   3   2      581.26      638.17     28.67 o 
   5   3   2       18.58       30.83     17.91 o 
   6   3   2      633.30      716.81     59.94 o 
   7   3   2      226.78      244.21     53.04 o 
   8   3   2     2381.37     2505.38    123.10 o 
   9   3   2      110.98      139.42     33.82 o 
  10   3   2     6429.69     6550.88    151.58 o 
  11   3   2       68.97      148.36     34.16 o 
  12   3   2     2161.25     2165.43     78.03 o 
  13   3   2       19.31       19.67     49.61 o 
  14   3   2        5.78      102.99     37.19 o 
  15   3   2      205.41      396.60    157.44 o 
  16   3   2       45.98       34.41     24.66 o 
  17   3   2       29.35       52.54    105.12 o 
  18   3   2      104.62     -191.98    194.12 o 
  19   3   2        9.11     -148.28    148.28 o 
 -20   4   2       21.32      -59.44    119.20 o 
 -19   4   2       77.66      -70.57    149.57 o 
 -18   4   2      230.40      249.76     69.37 o 
 -17   4   2       70.92        0.00     50.98 o 
 -16   4   2      591.89      535.96     96.46 o 
 -15   4   2      145.85      120.07     54.23 o 
 -14   4   2      408.98      444.53     56.03 o 
 -13   4   2       56.25       15.76     40.62 o 
 -12   4   2      433.93      515.78     66.21 o 
 -11   4   2       90.83       73.14     35.73 o 
 -10   4   2     1444.60     1509.12     65.99 o 
  -9   4   2      758.59      836.09     48.45 o 
  -8   4   2     9199.35     9234.54    186.88 o 
  -7   4   2      494.09      574.02     55.12 o 
  -6   4   2    11888.73    11286.39    188.43 o 
  -5   4   2      220.44      247.36     34.30 o 
  -4   4   2      217.49      279.68     27.09 o 
  -3   4   2      317.15      351.06     34.27 o 
  -2   4   2     6557.37     6201.67    147.64 o 
  -1   4   2      615.68      668.33     21.13 o 
   0   4   2      450.43      446.24     16.40 o 
   1   4   2        0.24       -8.81     11.65 o 
   2   4   2    11862.21    11833.24    204.86 o 
   3   4   2     1220.10     1371.07     36.14 o 
   4   4   2    21361.34    20748.57    302.66 o 
   5   4   2      730.63      739.97     32.02 o 
   6   4   2    12474.08    12725.28    223.20 o 
   7   4   2     1453.56     1556.07     51.31 o 
   8   4   2     2268.86     2002.50     83.60 o 
   9   4   2       26.42      -20.74     20.74 o 
  10   4   2       17.99      -11.78     29.57 o 
  11   4   2      424.16      288.76     44.77 o 
  12   4   2      312.41      287.93     40.98 o 
  13   4   2      127.38       31.20     44.84 o 
  14   4   2      635.39      628.03     75.45 o 
  15   4   2       82.01       85.58     98.18 o 
  16   4   2      790.31      663.42     94.13 o 
  17   4   2       54.68       95.73    110.19 o 
  18   4   2      258.72      574.39    165.98 o 
  19   4   2       13.46     -144.72    178.51 o 
 -20   5   2       76.38      -23.01    238.68 o 
 -19   5   2       18.34      173.90    136.07 o 
 -18   5   2      179.21      215.02     60.33 o 
 -17   5   2       57.41      136.48     62.35 o 
 -16   5   2        5.00      -56.26     56.96 o 
 -15   5   2       13.33      -47.22     54.77 o 
 -14   5   2     1841.92     2017.94    110.24 o 
 -13   5   2      864.78      926.33     81.69 o 
 -12   5   2     4684.80     4773.20    140.23 o 
 -11   5   2       53.55       47.51     36.00 o 
 -10   5   2     9988.46     9594.38    218.40 o 
  -9   5   2       34.26       -5.18     18.97 o 
  -8   5   2     3627.03     3612.16    104.73 o 
  -7   5   2     2071.22     2383.39     72.57 o 
  -6   5   2     1476.80     1433.64     48.91 o 
  -5   5   2     1051.49      970.38     35.06 o 
  -4   5   2     4940.51     5119.31    136.84 o 
  -3   5   2     1608.54     1663.82     58.78 o 
  -2   5   2    20813.69    20136.51    417.14 o 
  -1   5   2       77.85       42.03     11.94 o 
   0   5   2    30501.76    29559.60    446.36 o 
   1   5   2       49.60       49.10     18.12 o 
   2   5   2    13613.22    13914.72    229.43 o 
   3   5   2      496.24      491.87     23.06 o 
   4   5   2      513.98      489.86     44.10 o 
   5   5   2     1935.76     2403.86     55.08 o 
   6   5   2     1009.44      925.04     39.63 o 
   7   5   2      645.12      617.13     37.48 o 
   8   5   2     2738.46     2371.27     73.07 o 
   9   5   2       40.12       38.22     27.31 o 
  10   5   2     3730.83     3693.49    111.72 o 
  11   5   2      278.89      251.59     35.71 o 
  12   5   2     1048.32     1161.98     97.38 o 
  13   5   2        6.64       40.73     74.23 o 
  14   5   2       36.59      -28.62     67.99 o 
  15   5   2        4.38     -135.75    135.75 o 
  16   5   2       20.89      -75.72     75.72 o 
  17   5   2       87.60      134.33    130.48 o 
  18   5   2       85.59       12.63    276.86 o 
 -20   6   2        2.82      -74.06    122.24 o 
 -19   6   2       98.06       42.96     98.65 o 
 -18   6   2      378.54      353.79     71.37 o 
 -17   6   2      268.57      479.13     68.52 o 
 -16   6   2     1047.90     1033.77     76.27 o 
 -15   6   2      116.05      115.81     58.22 o 
 -14   6   2      655.13      545.14     61.55 o 
 -13   6   2      106.70       63.73     39.01 o 
 -12   6   2      453.71      373.13     50.17 o 
 -11   6   2       28.13       19.01     35.09 o 
 -10   6   2      529.50      496.57     32.15 o 
  -9   6   2       16.04        2.01     18.37 o 
  -8   6   2     3615.48     3686.89     83.74 o 
  -7   6   2       69.39       81.40     20.09 o 
  -6   6   2    14614.04    14315.05    266.88 o 
  -5   6   2       41.75       33.95     31.82 o 
  -4   6   2     4209.14     4054.32    127.29 o 
  -3   6   2      679.23      801.95     50.92 o 
  -2   6   2    11652.85    11194.50    245.81 o 
  -1   6   2     2693.67     2641.35     59.02 o 
   0   6   2      613.72      553.68     34.92 o 
   1   6   2        6.91       -3.25     16.52 o 
   2   6   2    16296.62    16310.25    264.78 o 
   3   6   2      609.57      764.03     32.84 o 
   4   6   2    22846.42    23017.71    359.89 o 
   5   6   2      104.64       97.21     29.40 o 
   6   6   2     8474.73     8147.21    156.79 o 
   7   6   2     1461.63     1504.38     63.34 o 
   8   6   2     4291.23     4374.73    122.75 o 
   9   6   2      485.73      458.98     46.73 o 
  10   6   2       59.43       31.45     42.36 o 
  11   6   2       59.68       60.98     40.90 o 
  12   6   2      419.62      362.58     60.76 o 
  13   6   2       68.69       24.99     78.09 o 
  14   6   2      902.67      945.44     85.15 o 
  15   6   2       88.41      -14.79     68.34 o 
  16   6   2      510.92      446.52    110.97 o 
  17   6   2      151.03      130.06    116.17 o 
  18   6   2       59.47      196.88    184.58 o 
 -19   7   2       75.04      -28.00    194.12 o 
 -18   7   2      114.57      163.31     66.23 o 
 -17   7   2       15.84       17.82     77.71 o 
 -16   7   2        5.44      -26.72     52.25 o 
 -15   7   2      478.28      544.83     60.54 o 
 -14   7   2      561.09      406.25     56.04 o 
 -13   7   2     1389.20     1418.67    113.00 o 
 -12   7   2     3794.44     3659.60    115.78 o 
 -11   7   2        9.76        0.91     31.34 o 
 -10   7   2     7378.07     7709.55    158.97 o 
  -9   7   2      714.60      795.83     39.52 o 
  -8   7   2     1411.95     1454.33     46.88 o 
  -7   7   2       21.41      -14.03     20.59 o 
  -6   7   2      647.72      663.09     31.78 o 
  -5   7   2      800.71      840.14     23.26 o 
  -4   7   2     2293.13     2195.83     95.47 o 
  -3   7   2     6850.68     6829.33    203.67 o 
  -2   7   2     6563.14     6204.85    151.69 o 
  -1   7   2      238.00      241.97     15.82 o 
   0   7   2    13282.57    12419.50    201.60 o 
   1   7   2      865.58      983.21     34.91 o 
   2   7   2     6365.03     6105.99    114.95 o 
   3   7   2        3.97      -34.91     34.91 o 
   4   7   2       55.77      104.16     21.80 o 
   5   7   2      131.17      167.45     24.39 o 
   6   7   2     3452.72     3738.27     89.67 o 
   7   7   2      749.86      715.72     41.34 o 
   8   7   2     5383.98     5835.53    154.47 o 
   9   7   2      805.20      823.13     55.92 o 
  10   7   2     3285.47     2983.75    113.76 o 
  11   7   2      686.46      740.79     59.39 o 
  12   7   2      619.72      575.96     64.54 o 
  13   7   2      173.89      169.95     64.29 o 
  14   7   2      230.61      146.63     67.30 o 
  15   7   2       10.04       16.80     87.55 o 
  16   7   2        0.05      -94.81     94.81 o 
  17   7   2      120.37      149.24    133.66 o 
  18   7   2       42.89      -59.28    154.46 o 
 -19   8   2      170.82       84.50     90.49 o 
 -18   8   2      343.49      274.53    140.82 o 
 -17   8   2      287.68      212.35     66.17 o 
 -16   8   2      754.99      644.09     75.54 o 
 -15   8   2      246.15      204.46     72.76 o 
 -14   8   2      568.16      606.62     66.92 o 
 -13   8   2      544.98      652.33     65.94 o 
 -12   8   2        2.21      -32.57     32.57 o 
 -11   8   2        8.67       23.71     21.93 o 
 -10   8   2      873.34     1075.37     83.52 o 
  -9   8   2      215.91      260.67     27.90 o 
  -8   8   2     2651.93     2605.93     70.01 o 
  -7   8   2     1072.59     1029.00     36.62 o 
  -6   8   2     6604.52     6504.01    129.48 o 
  -5   8   2      582.59      712.85     57.28 o 
  -4   8   2     3840.09     3659.71    133.66 o 
  -3   8   2       20.71        6.36     31.82 o 
  -2   8   2     2996.21     3074.80     69.59 o 
  -1   8   2     3025.85     3288.26     73.75 o 
   0   8   2      307.42      250.87     25.72 o 
   1   8   2      777.07      907.79     32.01 o 
   2   8   2     3480.57     3140.09     80.58 o 
   3   8   2       91.53       54.50     18.15 o 
   4   8   2     9231.72     8663.65    163.53 o 
   5   8   2      112.49      129.65     22.58 o 
   6   8   2     2799.18     2910.81     81.17 o 
   7   8   2     1542.75     1500.58     56.36 o 
   8   8   2     1691.81     1730.95     67.03 o 
   9   8   2      789.54      715.82     77.17 o 
  10   8   2       41.44       31.27     37.94 o 
  11   8   2       53.05       44.31     58.79 o 
  12   8   2       44.06       51.25     51.81 o 
  13   8   2        1.15       61.33     52.31 o 
  14   8   2      268.87      336.22     84.36 o 
  15   8   2      275.29      361.27     97.88 o 
  16   8   2      209.88       84.57     89.00 o 
  17   8   2      282.57      498.57    121.25 o 
 -18   9   2      114.94      260.95    162.30 o 
 -17   9   2       14.22      -50.37     76.38 o 
 -16   9   2        1.73       90.47     57.40 o 
 -15   9   2      520.25      488.96     84.01 o 
 -14   9   2      353.02      410.86     53.58 o 
 -13   9   2     1117.82     1192.82     80.68 o 
 -12   9   2     2143.00     2120.47    133.21 o 
 -11   9   2      152.39      165.39     45.01 o 
 -10   9   2     2722.82     2897.58     96.72 o 
  -9   9   2       49.28       33.07     22.02 o 
  -8   9   2     1241.43     1209.21     53.91 o 
  -7   9   2      184.65      168.22     20.15 o 
  -6   9   2        0.34       19.09     44.55 o 
  -5   9   2      168.38      190.94     44.55 o 
  -4   9   2     3565.04     3500.59    133.66 o 
  -3   9   2       77.97      152.75     44.55 o 
  -2   9   2     8991.77     9354.80    180.08 o 
  -1   9   2      260.95      228.61     16.47 o 
   0   9   2    14381.50    14368.85    250.80 o 
   1   9   2       16.45       -4.58     18.91 o 
   2   9   2     6451.54     6624.48    128.92 o 
   3   9   2       94.43       95.36     22.08 o 
   4   9   2       95.11       84.99     24.27 o 
   5   9   2      152.92      142.58     30.50 o 
   6   9   2     2426.12     2598.39     77.99 o 
   7   9   2      151.97      119.65     27.14 o 
   8   9   2     3786.88     3884.43    107.47 o 
   9   9   2      436.35      446.79     82.68 o 
  10   9   2     2802.25     3200.10    142.39 o 
  11   9   2      664.32      725.81    115.75 o 
  12   9   2      681.43      724.71    128.61 o 
  13   9   2      471.38      446.26     79.40 o 
  14   9   2      174.34      228.65     73.79 o 
  15   9   2       69.84      -65.67    104.54 o 
  16   9   2        8.65       68.58     89.51 o 
  17   9   2       23.78       50.07    134.12 o 
 -18  10   2      113.79      131.88    108.26 o 
 -17  10   2      232.45      336.18    121.96 o 
 -16  10   2      244.75      336.71     92.62 o 
 -15  10   2      192.83      281.96     58.74 o 
 -14  10   2      475.43      399.89     65.70 o 
 -13  10   2       23.82       19.09     46.51 o 
 -12  10   2        1.87        6.36     24.71 o 
 -11  10   2       25.37      -11.36     26.64 o 
 -10  10   2     1553.23     1483.97     62.47 o 
  -9  10   2      643.07      572.75     86.99 o 
  -8  10   2     5892.80     6076.96    124.95 o 
  -7  10   2     1496.03     1480.12     81.00 o 
  -6  10   2     7761.00     7996.93    233.06 o 
  -5  10   2      333.76      248.22     57.28 o 
  -4  10   2     4913.87     4722.62    171.85 o 
  -3  10   2      998.90     1118.51     65.49 o 
  -2  10   2     2032.75     2190.19    213.22 o 
  -1  10   2     1326.17     1308.50     38.57 o 
   0  10   2       68.65       64.39     15.89 o 
   1  10   2      319.42      370.12     27.25 o 
   2  10   2     2072.61     2188.57     76.25 o 
   3  10   2        4.05        5.97     19.31 o 
   4  10   2     8597.44     8836.41    174.29 o 
   5  10   2      517.78      506.98     37.84 o 
   6  10   2     4427.54     4580.48    144.84 o 
   7  10   2     1202.28     1130.74     54.37 o 
   8  10   2     1370.05     1333.77     66.82 o 
   9  10   2      144.76       98.75     35.19 o 
  10  10   2       48.00       34.02     42.83 o 
  11  10   2       20.00       -5.53     40.54 o 
  12  10   2       10.54      -49.19     49.19 o 
  13  10   2      134.80       87.12    110.54 o 
  14  10   2        3.96       37.80     70.17 o 
  15  10   2      418.80      420.89     95.11 o 
  16  10   2       73.31      111.94    109.50 o 
 -17  11   2        0.09      -69.90    128.21 o 
 -16  11   2       81.00       67.64     94.81 o 
 -15  11   2      209.74      210.03     68.86 o 
 -14  11   2      388.79      351.16    124.11 o 
 -13  11   2      482.24      417.22     96.84 o 
 -12  11   2      522.97      523.60     44.83 o 
 -11  11   2      412.64      563.71     63.86 o 
 -10  11   2      158.64       97.84     30.95 o 
  -9  11   2        1.60       -3.16     44.25 o 
  -8  11   2       10.11      -35.01     40.50 o 
  -7  11   2      283.05      344.28     70.01 o 
  -6  11   2       68.82       71.69     50.92 o 
  -5  11   2     1662.55     1527.53     95.47 o 
  -4  11   2     1313.56     1498.76    162.30 o 
  -3  11   2      734.24      767.31     63.65 o 
  -2  11   2     3099.67     2946.70    109.72 o 
  -1  11   2        0.07        0.34     16.01 o 
   0  11   2     3259.18     3045.39    122.29 o 
   1  11   2      601.35      636.49     38.58 o 
   2  11   2     2033.31     2015.93     97.38 o 
   3  11   2      689.21      739.24     63.39 o 
   4  11   2      348.29      438.79     50.53 o 
   5  11   2      657.49      645.35     40.23 o 
   6  11   2      187.55      220.96     50.92 o 
   7  11   2       12.21       33.43     28.48 o 
   8  11   2      752.89      820.52     48.31 o 
   9  11   2      343.38      413.83     44.34 o 
  10  11   2      902.89      799.73     59.66 o 
  11  11   2      615.64      586.34     71.66 o 
  12  11   2      716.16      740.65    122.07 o 
  13  11   2      371.45      352.83     87.04 o 
  14  11   2      252.03      357.16    116.75 o 
  15  11   2      114.66      114.56    165.48 o 
 -16  12   2      186.88       69.47    124.11 o 
 -15  12   2       27.07       27.12    100.90 o 
 -14  12   2      224.70       89.68    133.66 o 
 -13  12   2        1.26       -7.37     56.03 o 
 -12  12   2        5.31        3.00     35.21 o 
 -11  12   2       17.13       -4.82     46.14 o 
 -10  12   2      525.89      372.06    117.75 o 
  -9  12   2      365.42      378.52     78.66 o 
  -8  12   2      814.24      879.84     87.67 o 
  -7  12   2      169.58      223.74     57.28 o 
  -6  12   2     1212.82     1080.95     79.97 o 
  -5  12   2       23.84       85.33     40.21 o 
  -4  12   2      609.29      706.54     65.49 o 
  -3  12   2       27.81       98.19     41.37 o 
  -2  12   2      534.76      559.60     66.83 o 
  -1  12   2       17.39       55.78     34.15 o 
   0  12   2       27.81       51.94     43.26 o 
   1  12   2       65.81       48.28     21.59 o 
   2  12   2      456.51      528.35     36.29 o 
   3  12   2      388.14      353.00     32.59 o 
   4  12   2     1873.27     1963.86     68.64 o 
   5  12   2      170.14      183.02     31.23 o 
   6  12   2      620.06      568.87     40.32 o 
   7  12   2       12.85       18.47     34.91 o 
   8  12   2      151.96      117.74     39.83 o 
   9  12   2       18.36      -28.40     28.40 o 
  10  12   2       22.39       30.27     43.81 o 
  11  12   2        0.34       36.04     54.87 o 
  12  12   2        7.06      -66.44     66.44 o 
  13  12   2       23.32       43.28     78.46 o 
  14  12   2       43.95     -222.76    222.76 o 
 -15  13   2       27.61      160.92    149.57 o 
 -14  13   2       37.99       70.01    152.75 o 
 -13  13   2       72.76      124.33     80.21 o 
 -12  13   2      287.14      330.71     70.12 o 
 -11  13   2      384.95      367.18    119.55 o 
 -10  13   2      952.70      929.10     82.47 o 
  -9  13   2      232.78      167.60    101.01 o 
  -8  13   2      702.48      748.02     75.42 o 
  -7  13   2      204.80      159.55     74.91 o 
  -6  13   2        0.44        6.71     39.90 o 
  -5  13   2      103.27       96.28     48.56 o 
  -4  13   2      336.35      320.47     51.23 o 
  -3  13   2       62.68       63.65     76.38 o 
  -2  13   2      876.96      843.99     62.62 o 
  -1  13   2       30.05       21.10     18.48 o 
   0  13   2     1392.30     1380.30     48.54 o 
   1  13   2      140.42      112.53     52.99 o 
   2  13   2     1646.34     1637.37     67.82 o 
   3  13   2       19.27        2.27     27.56 o 
   4  13   2       14.50       23.03     26.87 o 
   5  13   2       52.67       58.56     29.04 o 
   6  13   2      675.09      540.83     44.21 o 
   7  13   2       60.28       44.55     30.03 o 
   8  13   2      993.88      966.40     58.96 o 
   9  13   2      289.90      178.43     47.57 o 
  10  13   2      160.44      121.61     48.69 o 
  11  13   2      473.09      413.03     85.92 o 
  12  13   2       29.63       70.01    133.66 o 
  13  13   2      428.28      260.95    235.49 o 
 -14  14   2       87.12      233.01    200.49 o 
 -13  14   2       38.91      -12.02    119.28 o 
 -12  14   2        0.07       56.16     72.27 o 
 -11  14   2       54.97      132.35     63.40 o 
 -10  14   2      128.13      151.68     97.76 o 
  -9  14   2      346.54      368.73     71.83 o 
  -8  14   2      261.17      308.00     63.04 o 
  -7  14   2      376.42      386.67     65.40 o 
  -6  14   2      796.02      897.16     78.50 o 
  -5  14   2       34.52       16.99     47.57 o 
  -4  14   2      530.19      524.58     64.05 o 
  -3  14   2       14.55       38.44     46.07 o 
  -2  14   2      196.60      240.25     66.83 o 
  -1  14   2       37.01       71.15     25.23 o 
   0  14   2      368.36      358.69     28.34 o 
   1  14   2       16.19      -14.70     20.79 o 
   2  14   2      636.90      607.75     36.72 o 
   3  14   2       30.83        9.91     23.85 o 
   4  14   2      746.88      787.69    110.65 o 
   5  14   2      131.33      147.79     29.65 o 
   6  14   2      259.05      265.89     47.77 o 
   7  14   2      289.81      348.98     38.31 o 
   8  14   2       62.57       47.63     32.49 o 
   9  14   2        8.63      -26.73     67.06 o 
  10  14   2        0.09       26.23     74.16 o 
  11  14   2       19.92       -6.36    146.39 o 
  12  14   2      134.50       -6.36    216.40 o 
 -13  15   2      407.90      386.26    143.21 o 
 -12  15   2      362.19      345.89    101.38 o 
 -11  15   2      571.24      651.76    103.31 o 
 -10  15   2      477.70      470.53    139.63 o 
  -9  15   2      203.22      139.66     64.93 o 
  -8  15   2      141.78      216.61     72.00 o 
  -7  15   2        4.97      -28.29     59.46 o 
  -6  15   2       48.45       71.31     63.51 o 
  -5  15   2      339.33      286.49     53.88 o 
  -4  15   2      436.84      420.11     61.79 o 
  -3  15   2      287.96      271.69     54.05 o 
  -2  15   2      993.09     1061.14     80.24 o 
  -1  15   2        0.92      -29.79     57.28 o 
   0  15   2     1218.01     1387.87     76.59 o 
   1  15   2      144.40       83.38     34.65 o 
   2  15   2     1165.88     1321.56     56.01 o 
   3  15   2      146.26      149.07     39.87 o 
   4  15   2       88.10       98.52     26.34 o 
   5  15   2       15.38       -5.75     23.15 o 
   6  15   2      125.32      163.84     56.62 o 
   7  15   2        2.01        4.17     64.22 o 
   8  15   2      237.65      308.65    133.66 o 
   9  15   2      357.48      399.56     85.62 o 
  10  15   2       72.09       41.91    127.29 o 
  11  15   2      570.64      417.66    122.34 o 
 -11  16   2       16.27      -19.25    104.90 o 
 -10  16   2      140.44      232.19     85.63 o 
  -9  16   2      210.29       75.00     76.47 o 
  -8  16   2      274.41      136.72    170.24 o 
  -7  16   2      390.39      367.27     79.18 o 
  -6  16   2      486.21      524.08     80.69 o 
  -5  16   2       75.26      100.10     61.92 o 
  -4  16   2      436.01      560.47     75.17 o 
  -3  16   2        2.02      -30.70     48.81 o 
  -2  16   2      247.79      243.73     85.07 o 
  -1  16   2        0.88      -26.32    105.02 o 
   0  16   2        2.59      -14.67     16.94 o 
   1  16   2       67.24       82.53     59.96 o 
   2  16   2      301.27      299.93     31.11 o 
   3  16   2      149.32      112.43     32.52 o 
   4  16   2      547.42      423.40     98.65 o 
   5  16   2      207.92      212.08     98.65 o 
   6  16   2      276.30      235.49     82.36 o 
   7  16   2      214.07      123.18     76.11 o 
   8  16   2       75.72      187.76     72.03 o 
   9  16   2       64.30       84.37     96.06 o 
  -9  17   2       38.22      -20.93     89.58 o 
  -8  17   2        0.81      -56.91    140.93 o 
  -7  17   2        7.61       61.48     73.73 o 
  -6  17   2       57.58      -19.02    121.50 o 
  -5  17   2      125.54      205.39     82.56 o 
  -4  17   2      233.40      281.33    210.33 o 
  -3  17   2       62.05       71.02     64.32 o 
  -2  17   2      268.63      220.25     80.10 o 
  -1  17   2        5.95       -3.93     93.59 o 
   0  17   2      190.17      280.05    165.48 o 
   1  17   2       45.43     -120.93    210.04 o 
   2  17   2      105.17     -197.31    197.31 o 
   3  17   2       82.98      146.39    216.40 o 
   4  17   2       56.52       44.55    210.04 o 
   5  17   2       59.99      -70.01    152.75 o 
   6  17   2        2.50       79.56     75.18 o 
   7  17   2        1.95      150.11    127.29 o 
   8  17   2        1.19     -114.56    114.56 o 
  -6  18   2       44.39      177.84    146.00 o 
  -5  18   2       73.50      -36.00    175.03 o 
  -4  18   2       98.62       -3.88    138.82 o 
  -3  18   2       30.51       78.92    165.15 o 
  -2  18   2       33.79       96.77    132.71 o 
  -1  18   2       86.99      -48.09    140.02 o 
   0  18   2        2.01     -146.00    146.00 o 
   1  18   2        2.27     -121.26    121.26 o 
   2  18   2       31.44      286.41    178.21 o 
   3  18   2        6.01       31.82    171.85 o 
   4  18   2       89.97      120.93    178.21 o 
   5  18   2        5.27     -178.21    178.21 o 
 -21   0   3      594.40      152.75    273.68 o 
 -19   0   3     2357.94     2106.72    267.32 o 
 -17   0   3     1874.75     1855.49    164.22 o 
 -15   0   3       49.56      -15.83    168.66 o 
 -13   0   3     2607.74     2392.23    133.00 o 
 -11   0   3    13814.51    14884.14    434.28 o 
  -9   0   3     8649.29     8935.69    270.50 o 
  -7   0   3     8676.42     9080.65    172.62 o 
  -5   0   3      141.70      143.70     22.28 o 
  -3   0   3       59.05      167.65     38.19 o 
  -1   0   3     4289.62     4159.36    121.51 o 
   1   0   3     6493.65     6876.18    191.23 o 
   3   0   3     7337.73     7008.24    202.37 o 
   5   0   3     4272.11     4216.74    139.52 o 
   7   0   3      264.35      442.37     58.51 o 
   9   0   3     5083.78     4945.60    219.58 o 
  11   0   3     2489.85     2298.79    152.23 o 
  13   0   3     2630.65     3146.77    198.42 o 
  15   0   3     2453.08     2656.94    212.46 o 
  17   0   3       29.52      -19.09    152.75 o 
  19   0   3      241.73      184.58    203.67 o 
 -21   1   3       62.18       -7.96    143.21 o 
 -20   1   3      101.06      163.11    114.70 o 
 -19   1   3      181.11       74.64     98.71 o 
 -18   1   3       89.97      153.23     74.82 o 
 -17   1   3     3639.81     4000.11    167.60 o 
 -16   1   3       73.43        5.04     94.62 o 
 -15   1   3     2521.76     2570.60     85.76 o 
 -14   1   3       23.81       38.12     28.48 o 
 -13   1   3     3521.05     3583.14     96.46 o 
 -12   1   3       53.30       74.79     56.96 o 
 -11   1   3     3510.33     3849.35     90.69 o 
 -10   1   3      759.68      659.47     34.93 o 
  -9   1   3      698.77      660.26     52.36 o 
  -8   1   3       17.34       73.56     19.85 o 
  -7   1   3     1399.85     1369.78     39.84 o 
  -6   1   3      544.98      496.37     24.02 o 
  -5   1   3      426.01      452.74     18.52 o 
  -4   1   3      129.23      178.97     13.51 o 
  -3   1   3     6946.52     6785.59    106.49 o 
  -2   1   3      615.55      637.36     29.14 o 
  -1   1   3      108.55      151.20     13.24 o 
   0   1   3    21928.80    20205.56    363.62 o 
   1   1   3     6171.06     6047.72    120.05 o 
   2   1   3     3467.79     3194.63     75.84 o 
   3   1   3      156.04      166.78     33.99 o 
   4   1   3     1576.81     2029.73     85.44 o 
   5   1   3     3970.95     4198.65    178.22 o 
   6   1   3      474.97      525.45     44.97 o 
   7   1   3     7392.33     7042.72    153.86 o 
   8   1   3      114.37      168.50     40.03 o 
   9   1   3     3877.02     4410.19    238.85 o 
  10   1   3      246.53      380.55     48.94 o 
  11   1   3       29.68      -18.91     41.43 o 
  12   1   3     1020.54      989.64     78.01 o 
  13   1   3      123.85       72.20     51.50 o 
  14   1   3      133.91       93.53     95.54 o 
  15   1   3     1621.90     1568.08    106.80 o 
  16   1   3        1.84       27.05     42.27 o 
  17   1   3     1707.78     1959.18    343.69 o 
  18   1   3       17.88        9.91    116.75 o 
  19   1   3      707.71      916.72    181.90 o 
 -21   2   3      370.53      500.75    152.82 o 
 -20   2   3        6.10      -15.91    117.01 o 
 -19   2   3     1340.23     1515.75    167.65 o 
 -18   2   3       12.02      202.73    117.24 o 
 -17   2   3      796.32      819.28     60.63 o 
 -16   2   3       20.09        8.31     34.91 o 
 -15   2   3      140.50      214.92     37.58 o 
 -14   2   3      431.78      409.79     37.36 o 
 -13   2   3      116.57       68.88     53.28 o 
 -12   2   3      176.51      151.64     27.24 o 
 -11   2   3     3664.73     3791.88    129.53 o 
 -10   2   3     1458.27     1573.32     52.56 o 
  -9   2   3     4236.29     3924.29     88.89 o 
  -8   2   3     1213.62     1420.49     42.12 o 
  -7   2   3     5315.49     5334.51    109.31 o 
  -6   2   3      983.39     1005.63     38.19 o 
  -5   2   3      450.40      464.78     22.10 o 
  -4   2   3     1186.23     1272.12     27.08 o 
  -3   2   3      411.03      324.01     15.86 o 
  -2   2   3    16052.51    15797.11    230.58 o 
  -1   2   3      678.79      772.71     21.20 o 
   0   2   3     1771.81     2554.10    115.75 o 
   1   2   3      613.84      582.60     25.16 o 
   2   2   3     4502.91     4170.41     80.45 o 
   3   2   3     2430.14     2205.52     78.09 o 
   4   2   3     1146.10     1307.18     49.25 o 
   5   2   3     1868.72     2121.11     80.84 o 
   6   2   3       57.81       38.06     28.88 o 
   7   2   3      199.26      266.69     75.33 o 
   8   2   3      925.28     1070.23     58.34 o 
   9   2   3      417.98      513.22     67.06 o 
  10   2   3       80.32       87.37     29.02 o 
  11   2   3      428.81      449.81     39.41 o 
  12   2   3      190.19      261.37     42.22 o 
  13   2   3     1781.07     1818.97    104.34 o 
  14   2   3       53.45       39.88     42.90 o 
  15   2   3     1630.90     1572.87    102.32 o 
  16   2   3        6.88        1.32     52.24 o 
  17   2   3       94.86      171.51    126.79 o 
  18   2   3       68.90      114.24    132.25 o 
 -21   3   3       70.21      141.66    155.79 o 
 -20   3   3       62.15     -153.51    213.22 o 
 -19   3   3       33.06        4.18    143.81 o 
 -18   3   3        1.34       51.71     43.32 o 
 -17   3   3     2003.30     2309.74    125.86 o 
 -16   3   3        5.63       34.74     44.02 o 
 -15   3   3     2307.23     2314.23     89.13 o 
 -14   3   3      968.75      997.40     90.95 o 
 -13   3   3     1799.49     2099.40     73.50 o 
 -12   3   3       42.01       13.96     36.18 o 
 -11   3   3     1033.30      951.01     63.24 o 
 -10   3   3      189.34      191.85     35.83 o 
  -9   3   3      300.81      378.24     38.58 o 
  -8   3   3     1786.01     2004.43     97.40 o 
  -7   3   3     2382.85     2426.84     59.79 o 
  -6   3   3        3.11        0.00     25.46 o 
  -5   3   3      307.56      169.40     31.82 o 
  -4   3   3     1758.08     1866.98     54.51 o 
  -3   3   3      215.93      177.40     21.81 o 
  -2   3   3    10127.47    10085.36    151.44 o 
  -1   3   3     2113.39     2186.75     45.29 o 
   0   3   3      362.72      347.17     25.64 o 
   1   3   3      139.43      167.00     16.66 o 
   2   3   3     1092.73     1052.23     36.42 o 
   3   3   3       74.95       23.89     39.50 o 
   4   3   3      621.34      543.97     30.85 o 
   5   3   3     4062.74     3949.41     90.48 o 
   6   3   3       38.60      115.05     30.32 o 
   7   3   3     2240.27     1985.50     86.35 o 
   8   3   3      325.96      334.85     43.18 o 
   9   3   3     1080.67      987.11     51.01 o 
  10   3   3      169.11       43.71     43.42 o 
  11   3   3       19.17       11.08     32.77 o 
  12   3   3      280.80      218.98     40.77 o 
  13   3   3       10.38       33.41     32.32 o 
  14   3   3        4.44       22.44     61.55 o 
  15   3   3      434.40      533.61    134.77 o 
  16   3   3       24.38     -103.98    103.98 o 
  17   3   3      632.51      507.07    168.66 o 
  18   3   3       59.16     -141.29    141.29 o 
 -21   4   3      418.84      180.56    381.88 o 
 -20   4   3        2.86       -8.40    112.24 o 
 -19   4   3     1686.68     1693.07    229.13 o 
 -18   4   3        0.50       59.13     58.94 o 
 -17   4   3      982.71      984.89     76.47 o 
 -16   4   3       57.82      -24.92     71.66 o 
 -15   4   3      100.37      130.45     34.75 o 
 -14   4   3      100.36      133.54     36.13 o 
 -13   4   3      159.69      152.29     32.11 o 
 -12   4   3      899.02      919.61     52.36 o 
 -11   4   3     2158.23     2155.53     65.87 o 
 -10   4   3      997.92      906.82     40.68 o 
  -9   4   3     1620.39     1584.97     39.60 o 
  -8   4   3     1978.60     1782.18     43.66 o 
  -7   4   3      287.84      271.68     23.86 o 
  -6   4   3      606.35      670.78     44.55 o 
  -5   4   3      609.06      603.06     47.74 o 
  -4   4   3     1182.07     1382.81     60.40 o 
  -3   4   3     3422.59     3326.81     64.32 o 
  -2   4   3      654.34      543.13     34.61 o 
  -1   4   3     4524.35     4652.16     79.18 o 
   0   4   3     3116.49     2919.93     55.47 o 
   1   4   3     3444.35     3605.46     69.86 o 
   2   4   3     3896.02     4432.96     81.12 o 
   3   4   3     6184.19     6096.30    106.57 o 
   4   4   3      207.64      279.30     37.67 o 
   5   4   3     1390.12     1335.54     72.57 o 
   6   4   3      770.74      697.12     35.16 o 
   7   4   3       24.52       62.94     33.28 o 
   8   4   3       52.65       16.06     24.92 o 
   9   4   3      287.60      223.59     34.93 o 
  10   4   3      178.72      149.51     36.66 o 
  11   4   3      324.15      377.66     44.49 o 
  12   4   3      762.68      726.92     49.54 o 
  13   4   3     1619.26     1785.65    115.75 o 
  14   4   3        3.57       36.07     43.51 o 
  15   4   3      492.02      592.81     76.30 o 
  16   4   3      142.71      183.33    102.34 o 
  17   4   3       17.33      143.99    125.24 o 
  18   4   3        3.07       -6.46    146.73 o 
 -20   5   3       48.42     -116.57    187.76 o 
 -19   5   3       16.55      -35.01     70.01 o 
 -18   5   3       32.81      -15.75     44.50 o 
 -17   5   3     1217.66     1474.19     92.09 o 
 -16   5   3        0.91       61.04     41.10 o 
 -15   5   3     2211.58     2221.22    119.43 o 
 -14   5   3      763.33      695.09     59.18 o 
 -13   5   3     1237.75     1280.36     57.28 o 
 -12   5   3       45.38       75.67     66.17 o 
 -11   5   3     1038.67     1161.54    101.26 o 
 -10   5   3       37.99       48.50     11.94 o 
  -9   5   3      125.26       90.02     19.56 o 
  -8   5   3      528.91      534.75     29.80 o 
  -7   5   3     1641.93     1561.52     47.02 o 
  -6   5   3      792.68      857.28     38.06 o 
  -5   5   3     1726.38     1737.57     43.36 o 
  -4   5   3     1829.36     1807.07     93.13 o 
  -3   5   3      650.71      542.85     35.39 o 
  -2   5   3     2727.45     2848.07     56.62 o 
  -1   5   3     1784.48     1652.10     40.11 o 
   0   5   3      238.97      294.65     17.31 o 
   1   5   3      524.23      509.02     22.34 o 
   2   5   3       37.57       19.36     19.75 o 
   3   5   3       21.92        6.08     17.29 o 
   4   5   3       22.08      -11.57     17.29 o 
   5   5   3     4562.54     4345.86     96.68 o 
   6   5   3     1436.13     1379.86     54.20 o 
   7   5   3     3884.41     4138.24    101.68 o 
   8   5   3      626.28      612.62     40.68 o 
   9   5   3     2285.19     2467.65     88.19 o 
  10   5   3       21.91       22.28     29.29 o 
  11   5   3      260.36      228.76     36.42 o 
  12   5   3       33.69       -8.50     26.94 o 
  13   5   3      168.42       98.12     42.26 o 
  14   5   3       37.43       83.19     70.61 o 
  15   5   3      811.12      912.42    140.05 o 
  16   5   3       15.04      148.55    111.75 o 
  17   5   3      827.00      900.50    337.33 o 
  18   5   3      139.63      195.35    145.80 o 
 -20   6   3       12.57      -41.68    159.12 o 
 -19   6   3     1485.54     1425.44    130.48 o 
 -18   6   3       13.43       63.30     49.20 o 
 -17   6   3     1317.26     1294.07    172.04 o 
 -16   6   3        0.66      -78.43     78.43 o 
 -15   6   3       56.17      -25.82     44.89 o 
 -14   6   3      128.51       97.31     36.28 o 
 -13   6   3      423.91      463.85     73.33 o 
 -12   6   3      877.02      761.81     45.52 o 
 -11   6   3     2471.38     2278.15     91.41 o 
 -10   6   3      663.04      626.71     36.08 o 
  -9   6   3     3083.43     3259.46     77.53 o 
  -8   6   3     1243.29     1180.70     40.50 o 
  -7   6   3      363.49      351.96    108.20 o 
  -6   6   3        3.33       14.32     22.28 o 
  -5   6   3       88.74       76.12      6.28 o 
  -4   6   3     1760.09     1690.58     56.17 o 
  -3   6   3      976.38      926.52     53.81 o 
  -2   6   3     1999.10     1864.22     47.95 o 
  -1   6   3        3.92       24.52     17.45 o 
   0   6   3     6563.49     6816.81    124.80 o 
   1   6   3       87.11      161.20     19.09 o 
   2   6   3     3713.14     3378.52     83.60 o 
   3   6   3     2744.94     2585.69     67.52 o 
   4   6   3     2897.02     2747.02     62.57 o 
   5   6   3      464.38      374.11     28.11 o 
   6   6   3      428.37      494.15     36.65 o 
   7   6   3      486.69      462.87     47.26 o 
   8   6   3      121.41       81.92     27.87 o 
   9   6   3     1015.92     1117.84     56.15 o 
  10   6   3      610.05      540.09     46.85 o 
  11   6   3      978.74     1142.70     67.20 o 
  12   6   3      777.88      965.96     85.01 o 
  13   6   3     1838.78     1930.57    125.86 o 
  14   6   3       81.55       32.38     86.88 o 
  15   6   3      472.03      467.58     91.68 o 
  16   6   3      147.54      286.21     89.67 o 
  17   6   3       66.16      129.61    122.24 o 
  18   6   3        9.28      150.29    156.14 o 
 -20   7   3       56.03      305.51    273.68 o 
 -19   7   3       14.42      -19.44    136.84 o 
 -18   7   3       38.73     -138.96    140.02 o 
 -17   7   3      643.73      620.02    101.14 o 
 -16   7   3       13.62       12.47     97.57 o 
 -15   7   3     1289.12     1403.53     84.79 o 
 -14   7   3      768.41      717.41     86.59 o 
 -13   7   3      756.83      774.27     63.98 o 
 -12   7   3      817.50      857.08     49.38 o 
 -11   7   3      379.15      389.27     62.47 o 
 -10   7   3       57.74       37.54     27.37 o 
  -9   7   3       12.24       22.96     25.72 o 
  -8   7   3       40.77        4.41     26.54 o 
  -7   7   3      348.90      364.29     23.26 o 
  -6   7   3      658.81      606.31     25.46 o 
  -5   7   3       46.57       39.46     57.28 o 
  -4   7   3     3418.08     3648.37    327.78 o 
  -3   7   3      841.40      790.79     52.29 o 
  -2   7   3     4393.41     4346.02     93.71 o 
  -1   7   3     1274.63     1407.09     36.65 o 
   0   7   3       70.88       65.23     20.21 o 
   1   7   3       37.55       18.26     16.56 o 
   2   7   3       13.62      -18.69     18.69 o 
   3   7   3       19.82       -6.97     20.23 o 
   4   7   3       57.59       87.63     26.74 o 
   5   7   3     1780.29     1839.14    103.81 o 
   6   7   3     2175.86     2129.57     67.89 o 
   7   7   3     2701.67     2681.87    114.83 o 
   8   7   3      427.35      464.89     48.07 o 
   9   7   3     1173.70     1235.58     76.85 o 
  10   7   3      165.07       53.92     44.56 o 
  11   7   3      330.45      457.91     58.34 o 
  12   7   3      105.28       79.09     80.98 o 
  13   7   3       54.00      223.43     78.28 o 
  14   7   3       25.69        4.18    123.53 o 
  15   7   3      527.51      679.70    121.83 o 
  16   7   3       14.61       96.20     93.83 o 
  17   7   3      462.34      545.80    154.11 o 
 -19   8   3      803.54      628.56    101.22 o 
 -18   8   3       49.93      -10.57    429.62 o 
 -17   8   3      973.28     1041.16     81.48 o 
 -16   8   3       18.70       49.82     52.93 o 
 -15   8   3        5.37      -64.80     64.80 o 
 -14   8   3       36.94       46.97     37.86 o 
 -13   8   3      765.53      770.98    110.81 o 
 -12   8   3      876.20      847.02     45.17 o 
 -11   8   3     1394.29     1417.35     60.06 o 
 -10   8   3     1618.42     1467.92     48.25 o 
  -9   8   3     1290.56     1392.63     67.22 o 
  -8   8   3     1417.40     1463.26     45.14 o 
  -7   8   3      830.76      845.85     79.56 o 
  -6   8   3      137.42      191.80     60.46 o 
  -5   8   3     1440.13     1654.75     89.11 o 
  -4   8   3      471.70      521.57     66.83 o 
  -3   8   3      214.61      172.46     36.25 o 
  -2   8   3     1492.53     1390.48     38.28 o 
  -1   8   3      666.29      687.73     55.12 o 
   0   8   3     2666.17     2891.10     76.72 o 
   1   8   3      485.12      590.56     40.95 o 
   2   8   3     2265.65     2308.35     79.92 o 
   3   8   3      229.82      316.15     24.69 o 
   4   8   3     4542.96     4614.59    158.06 o 
   5   8   3      799.69      682.32     38.75 o 
   6   8   3      779.39      652.75     50.53 o 
   7   8   3      370.79      368.20     38.58 o 
   8   8   3        1.04       -1.56     29.38 o 
   9   8   3     1728.66     1595.02     86.85 o 
  10   8   3      191.10      135.14     45.33 o 
  11   8   3     1846.04     1884.11     98.82 o 
  12   8   3      335.02      302.87     69.55 o 
  13   8   3     1338.09     1451.45    113.13 o 
  14   8   3      188.00      248.57     75.59 o 
  15   8   3      549.21      721.92    109.43 o 
  16   8   3      173.83      230.25    146.39 o 
  17   8   3      139.81      160.81    170.66 o 
 -18   9   3       95.47      -54.54    369.15 o 
 -17   9   3      608.87      480.22    372.34 o 
 -16   9   3      255.07      312.75    168.66 o 
 -15   9   3     1489.68     1525.64     98.77 o 
 -14   9   3      841.46      812.59     56.54 o 
 -13   9   3     1080.39     1070.96     65.49 o 
 -12   9   3      933.37      889.45     47.61 o 
 -11   9   3      110.54       61.11     38.10 o 
 -10   9   3      337.03      286.21     27.72 o 
  -9   9   3        2.51      -12.99     34.44 o 
  -8   9   3      204.01      155.65     30.82 o 
  -7   9   3      918.80      863.55     66.83 o 
  -6   9   3     1076.02     1147.03     73.19 o 
  -5   9   3      427.72      350.22    108.20 o 
  -4   9   3     7577.23     7513.52    209.58 o 
  -3   9   3       33.06       78.50     34.16 o 
  -2   9   3     6875.81     6873.78    173.19 o 
  -1   9   3       76.15       74.89     16.32 o 
   0   9   3       26.80       12.15     15.39 o 
   1   9   3       11.43       12.73     21.42 o 
   2   9   3       20.55       -9.55     21.60 o 
   3   9   3       21.18       11.66     21.03 o 
   4   9   3      221.52      197.17     55.12 o 
   5   9   3      419.18      456.85     50.53 o 
   6   9   3     2849.54     2668.93    104.73 o 
   7   9   3     2674.30     2698.83     89.84 o 
   8   9   3     3369.08     3347.26    104.09 o 
   9   9   3      797.87      791.74     66.51 o 
  10   9   3      103.83      140.18     61.55 o 
  11   9   3      111.08      104.23     67.98 o 
  12   9   3       86.99       93.15     51.63 o 
  13   9   3       94.51       58.03    135.19 o 
  14   9   3      207.64      116.27     67.53 o 
  15   9   3      394.72      534.54    100.91 o 
  16   9   3      120.39      136.99    210.04 o 
 -18  10   3       84.07       68.19    187.76 o 
 -17  10   3      873.88      808.77    142.11 o 
 -16  10   3      279.60      300.05     92.29 o 
 -15  10   3      147.58      200.77     47.85 o 
 -14  10   3      505.31      566.91    108.20 o 
 -13  10   3       32.41       46.85     33.24 o 
 -12  10   3       45.83        1.02     22.95 o 
 -11  10   3      575.53      550.27     37.18 o 
 -10  10   3     2198.10     2155.69     66.15 o 
  -9  10   3     1852.73     1761.81     45.43 o 
  -8  10   3     2074.39     2098.11     93.43 o 
  -7  10   3     1348.96     1488.27     86.73 o 
  -6  10   3      798.79      831.18     68.29 o 
  -5  10   3      964.12     1125.91    117.75 o 
  -4  10   3      256.81      360.31     45.54 o 
  -3  10   3      364.06      299.21     54.10 o 
  -2  10   3      910.49     1040.09    101.84 o 
  -1  10   3      346.55      395.91     28.85 o 
   0  10   3     6061.52     5957.18    119.94 o 
   1  10   3       28.34       29.67     21.75 o 
   2  10   3     2567.49     2761.61    122.18 o 
   3  10   3        2.26      -20.58     20.58 o 
   4  10   3      554.44      631.51     40.09 o 
   5  10   3       77.09      112.54     31.00 o 
   6  10   3       44.24       18.80     26.89 o 
   7  10   3      276.65      227.24     35.22 o 
   8  10   3      588.81      629.43     63.39 o 
   9  10   3      868.03      839.12     91.87 o 
  10  10   3      562.41      545.06     58.70 o 
  11  10   3     1350.14     1252.59    119.79 o 
  12  10   3      203.77      239.47     68.34 o 
  13  10   3      660.31      617.05     88.48 o 
  14  10   3       10.41      -59.14     83.88 o 
  15  10   3      217.69      119.65     91.81 o 
 -17  11   3       71.87      265.55    117.56 o 
 -16  11   3       90.82       82.01    114.69 o 
 -15  11   3      350.02      274.09    168.66 o 
 -14  11   3      329.21      426.03    187.76 o 
 -13  11   3      188.11      198.22     54.22 o 
 -12  11   3      405.28      406.79    106.38 o 
 -11  11   3        4.62        7.72     17.70 o 
 -10  11   3       33.22      -48.43     48.43 o 
  -9  11   3      369.85      392.89    130.11 o 
  -8  11   3       60.26       92.74     41.87 o 
  -7  11   3      997.02      948.69     63.55 o 
  -6  11   3      685.00      718.87     76.38 o 
  -5  11   3      566.57      383.17     63.65 o 
  -4  11   3     1647.72     1596.17     82.70 o 
  -3  11   3      151.32      116.78     44.93 o 
  -2  11   3     2243.16     2398.64    100.58 o 
  -1  11   3      520.39      487.92     35.83 o 
   0  11   3       19.46       18.86     22.05 o 
   1  11   3       75.10       92.12     31.18 o 
   2  11   3       83.14       62.00     29.40 o 
   3  11   3      293.67      226.85     34.31 o 
   4  11   3      912.41      809.92     40.09 o 
   5  11   3      496.86      555.49     36.69 o 
   6  11   3     1427.05     1372.22     63.41 o 
   7  11   3     1177.29     1156.52     75.33 o 
   8  11   3     1470.40     1535.08     69.25 o 
   9  11   3       16.04       21.64     37.45 o 
  10  11   3       55.31       -3.77     54.70 o 
  11  11   3        8.44      -46.17     58.79 o 
  12  11   3        9.38        9.33     74.21 o 
  13  11   3       40.79       27.40     61.65 o 
  14  11   3        7.83      -63.48     85.62 o 
  15  11   3       30.17      -44.55    241.86 o 
 -16  12   3       34.62       74.95    162.30 o 
 -15  12   3       20.70     -197.31    197.31 o 
 -14  12   3       19.66        7.27    104.79 o 
 -13  12   3       98.77       34.25     83.08 o 
 -12  12   3       12.19       -9.92     44.83 o 
 -11  12   3      201.16      273.61     59.06 o 
 -10  12   3      451.89      422.28     60.97 o 
  -9  12   3      559.19      576.94     67.05 o 
  -8  12   3      696.25      667.80     66.23 o 
  -7  12   3      586.80      544.66     64.07 o 
  -6  12   3     1565.54     1541.10     99.85 o 
  -5  12   3      265.07      255.27     82.74 o 
  -4  12   3      397.31      315.54     53.02 o 
  -3  12   3       39.98      -13.31     44.21 o 
  -2  12   3      190.49      220.33     49.93 o 
  -1  12   3       53.82       57.02     19.56 o 
   0  12   3     1771.68     1888.05     93.05 o 
   1  12   3        7.42       20.74     24.25 o 
   2  12   3      878.97      863.57     43.53 o 
   3  12   3        1.06       -2.59     24.10 o 
   4  12   3      877.75     1003.53     74.41 o 
   5  12   3      212.57      167.30     35.92 o 
   6  12   3     1005.83      916.62     59.71 o 
   7  12   3       82.93       18.39     41.54 o 
   8  12   3       27.69       34.88     30.13 o 
   9  12   3       21.52       89.39     38.54 o 
  10  12   3      450.58      415.24     60.14 o 
  11  12   3      366.67      337.89     77.17 o 
  12  12   3      445.90      320.78     69.93 o 
  13  12   3      214.79      188.48     96.28 o 
  14  12   3      146.78      146.39    178.21 o 
 -15  13   3      435.83      339.45    128.21 o 
 -14  13   3      234.75      203.67     99.01 o 
 -13  13   3      257.30      183.57    115.75 o 
 -12  13   3      360.03      282.83     70.88 o 
 -11  13   3        3.65       69.07     63.86 o 
 -10  13   3       34.96       33.47     53.15 o 
  -9  13   3       80.16       76.76     61.60 o 
  -8  13   3      330.13      200.57     55.62 o 
  -7  13   3      107.13       44.41     48.32 o 
  -6  13   3     1654.36     1607.16    124.11 o 
  -5  13   3       79.95       92.29     48.30 o 
  -4  13   3     2875.50     3046.58    152.75 o 
  -3  13   3       16.20      -27.10     42.77 o 
  -2  13   3     2060.36     2278.57    187.76 o 
  -1  13   3        0.42        8.68     44.05 o 
   0  13   3        5.24      -11.79     23.85 o 
   1  13   3       17.03      -22.05     22.05 o 
   2  13   3      370.32      419.15     36.00 o 
   3  13   3       43.86        8.52     30.32 o 
   4  13   3      696.24      763.01     49.80 o 
   5  13   3      107.43      112.58     34.48 o 
   6  13   3     1197.89     1237.41     64.18 o 
   7  13   3      389.62      498.30     46.63 o 
   8  13   3     1303.33     1265.48     80.52 o 
   9  13   3       23.22        8.91     37.86 o 
  10  13   3      255.50      169.89     57.99 o 
  11  13   3        3.27       57.28     75.18 o 
  12  13   3       13.13     -133.66    133.66 o 
  13  13   3      142.29      146.39    165.48 o 
 -14  14   3       30.11      -44.98    100.59 o 
 -13  14   3       53.88       -6.36    116.51 o 
 -12  14   3       28.42      151.50    136.22 o 
 -11  14   3       80.01      128.38     60.97 o 
 -10  14   3      651.66      730.19     87.17 o 
  -9  14   3      141.71      220.27     71.56 o 
  -8  14   3      898.03      884.79     90.03 o 
  -7  14   3      202.63      273.16     75.13 o 
  -6  14   3      662.86      683.35    113.46 o 
  -5  14   3      307.05      258.48     75.18 o 
  -4  14   3      157.30      126.47    108.20 o 
  -3  14   3      156.21      116.03     46.53 o 
  -2  14   3      296.78      307.10     63.65 o 
  -1  14   3       44.74      106.00    149.57 o 
   0  14   3     2320.31     2399.14     75.73 o 
   1  14   3      137.84      132.61     38.76 o 
   2  14   3     2304.07     2262.49     73.70 o 
   3  14   3      102.96       85.11     41.34 o 
   4  14   3     1093.31     1056.93     74.52 o 
   5  14   3       18.16        5.28     28.48 o 
   6  14   3      250.95      348.74     49.99 o 
   7  14   3       12.17       55.50     50.01 o 
   8  14   3       30.30       69.84     36.48 o 
   9  14   3      166.99      226.70     74.93 o 
  10  14   3      544.11      639.19    109.64 o 
  11  14   3      312.13      483.72    159.12 o 
  12  14   3      334.75      400.98    178.21 o 
 -13  15   3      344.46      344.27    143.47 o 
 -12  15   3      393.66      427.27    110.29 o 
 -11  15   3      114.63      184.32     79.39 o 
 -10  15   3       47.59      192.43     68.66 o 
  -9  15   3       19.53       27.38    127.06 o 
  -8  15   3      127.85      103.63    118.94 o 
  -7  15   3       14.07      -34.34     53.81 o 
  -6  15   3     1139.81     1147.92     95.32 o 
  -5  15   3       52.35      -21.64     57.61 o 
  -4  15   3     2902.16     3158.32    173.46 o 
  -3  15   3      207.75      209.52     68.86 o 
  -2  15   3     1751.45     1898.16    146.39 o 
  -1  15   3       27.72      -36.07     95.47 o 
   0  15   3      230.11      188.40     59.11 o 
   1  15   3        5.86       27.37     26.68 o 
   2  15   3       51.23       93.97     70.86 o 
   3  15   3      158.56      188.40     50.10 o 
   4  15   3      190.52      176.67     32.70 o 
   5  15   3      214.23      135.98     34.98 o 
   6  15   3      751.77      728.98    232.31 o 
   7  15   3      161.94      265.26     70.35 o 
   8  15   3      709.35      851.95    343.69 o 
   9  15   3       57.20       15.04     73.34 o 
  10  15   3      168.97       49.21     92.18 o 
 -11  16   3       27.04      113.23     95.08 o 
 -10  16   3      415.66      718.61    112.19 o 
  -9  16   3       56.00      -76.74     83.28 o 
  -8  16   3     1108.53     1161.29    100.61 o 
  -7  16   3      149.60      171.22     97.36 o 
  -6  16   3      960.65      978.83     98.00 o 
  -5  16   3      164.06      115.66     60.40 o 
  -4  16   3      123.77       31.52     62.02 o 
  -3  16   3       94.30       91.83     79.56 o 
  -2  16   3      553.12      555.05    229.13 o 
  -1  16   3       68.85      -14.00     52.65 o 
   0  16   3     1267.87     1417.71    105.02 o 
   1  16   3       65.81       76.52     81.04 o 
   2  16   3     1009.79     1081.39     58.11 o 
   3  16   3        4.29       21.54     34.87 o 
   4  16   3      501.34      687.93    124.11 o 
   5  16   3        4.32      179.14    114.56 o 
   6  16   3       35.64       53.65     67.71 o 
   7  16   3       28.48      133.33    111.38 o 
   8  16   3      138.25      144.91     96.06 o 
   9  16   3      179.68      226.01    105.56 o 
  -9  17   3      200.94      207.91     95.54 o 
  -8  17   3       26.25      -16.09     91.67 o 
  -7  17   3      181.22      160.86    100.92 o 
  -6  17   3      491.90      552.05     94.99 o 
  -5  17   3       20.76      137.47     78.96 o 
  -4  17   3     1234.26     1339.60    140.31 o 
  -3  17   3       40.20        4.78     64.61 o 
  -2  17   3      805.85      848.55    146.39 o 
  -1  17   3       86.98      -76.11     76.11 o 
   0  17   3      160.67      216.40    229.13 o 
   1  17   3      174.71      120.93    165.48 o 
   2  17   3       18.64       25.46    159.12 o 
   3  17   3      162.41      216.40    159.12 o 
   4  17   3       78.05      254.59    159.12 o 
   5  17   3       70.39       38.19    203.67 o 
   6  17   3      317.11      210.04    165.48 o 
   7  17   3        7.25      197.31    178.21 o 
  -6  18   3      246.26      467.28    148.31 o 
  -5  18   3        5.28      -56.40    129.59 o 
  -4  18   3       54.94      -93.35    126.79 o 
  -3  18   3        0.53     -130.28    130.28 o 
  -2  18   3       79.80      292.78    134.12 o 
  -1  18   3       20.43       57.28    190.94 o 
   0  18   3      330.90      286.41    197.31 o 
   1  18   3       48.59      248.22    203.67 o 
   2  18   3      484.40      636.47    235.49 o 
   3  18   3        0.37      400.98    190.94 o 
   4  18   3      310.80      464.62    222.76 o 
 -20   0   4      221.27      184.58    152.75 o 
 -18   0   4       28.92      113.29     85.92 o 
 -16   0   4       15.95       70.01     95.47 o 
 -14   0   4     7347.19     7861.22    308.06 o 
 -12   0   4    15658.06    15736.88    404.61 o 
 -10   0   4    24975.49    25948.93    661.93 o 
  -8   0   4    18089.98    17897.57    477.35 o 
  -6   0   4     9302.50     9704.36    222.76 o 
  -4   0   4    31379.40    28987.87    725.58 o 
  -2   0   4   188427.53   160683.48   5161.78 o 
   0   0   4    25166.10    23618.50    603.02 o 
   2   0   4    50586.04    47777.63   1151.48 o 
   4   0   4        0.68       44.55     39.76 o 
   6   0   4     8867.90     9303.00    566.46 o 
   8   0   4    10289.73    10106.72    350.06 o 
  10   0   4     6348.41     6625.28    272.25 o 
  12   0   4       60.43       33.88     69.65 o 
  14   0   4      101.88      140.82    111.38 o 
  16   0   4       84.33      235.49    178.21 o 
  18   0   4        1.73       12.73    197.31 o 
 -21   1   4        0.85       77.56    121.26 o 
 -20   1   4      158.17       34.55    178.21 o 
 -19   1   4       34.52     -115.65    120.93 o 
 -18   1   4       67.15       67.31     74.16 o 
 -17   1   4       69.60       47.06     47.42 o 
 -16   1   4      774.18      798.21    113.00 o 
 -15   1   4       67.73      100.68     45.93 o 
 -14   1   4      412.01      430.85     57.88 o 
 -13   1   4      235.96      218.85     22.46 o 
 -12   1   4      563.17      646.63     72.57 o 
 -11   1   4      948.73     1085.09     42.73 o 
 -10   1   4     5630.09     5466.19    160.78 o 
  -9   1   4        3.10      -16.55     17.55 o 
  -8   1   4    35511.41    35620.76    551.89 o 
  -7   1   4        2.45       15.57     13.77 o 
  -6   1   4    32464.93    31773.59    405.74 o 
  -5   1   4     4112.59     4358.84     81.76 o 
  -4   1   4    17474.60    16069.07    261.09 o 
  -3   1   4     2690.49     2592.86     54.86 o 
  -2   1   4       15.70      111.98     22.10 o 
  -1   1   4    16246.10    15776.59    289.12 o 
   0   1   4     1780.14     1739.38     50.77 o 
   1   1   4     4164.56     3652.56     84.29 o 
   2   1   4    23074.43    22085.46    397.16 o 
   3   1   4      555.99      645.72     38.55 o 
   4   1   4    40921.00    41260.93    697.93 o 
   5   1   4      248.86      272.14     35.79 o 
   6   1   4    11921.29    11960.16    250.06 o 
   7   1   4      822.28      913.62     55.62 o 
   8   1   4     1792.14     1629.18     85.38 o 
   9   1   4        0.11      -15.57     42.84 o 
  10   1   4      185.08      134.05     56.04 o 
  11   1   4       15.64      -30.79     44.27 o 
  12   1   4      128.96      197.58     52.81 o 
  13   1   4       48.11       43.21     58.21 o 
  14   1   4     1577.98     1516.44    103.36 o 
  15   1   4       13.92      -52.47     59.68 o 
  16   1   4      371.46      220.19    140.02 o 
  17   1   4        3.49        1.87    114.17 o 
  18   1   4       95.09      357.89    146.22 o 
 -21   2   4        5.70        5.02    276.86 o 
 -20   2   4       82.31      120.93    143.18 o 
 -19   2   4        3.32      -81.20    200.49 o 
 -18   2   4       12.50       66.18     65.94 o 
 -17   2   4      416.01      415.86     34.27 o 
 -16   2   4        8.30      -18.70     31.41 o 
 -15   2   4       56.35       73.02     26.29 o 
 -14   2   4     4582.33     4773.25    115.79 o 
 -13   2   4      196.01      154.82     38.58 o 
 -12   2   4     5236.53     5238.42    127.86 o 
 -11   2   4        1.96        3.41     20.62 o 
 -10   2   4     4062.19     3752.43     81.49 o 
  -9   2   4      201.33      140.18     47.74 o 
  -8   2   4     3507.91     3418.26     65.36 o 
  -7   2   4      508.86      524.55     44.55 o 
  -6   2   4      237.19      260.03     37.29 o 
  -5   2   4    14109.50    14283.28    214.80 o 
  -4   2   4       99.93      124.84     16.02 o 
  -3   2   4     3133.26     3257.71     98.30 o 
  -2   2   4    39177.81    35554.37    494.69 o 
  -1   2   4       57.15       55.57     14.50 o 
   0   2   4      209.98      310.54     25.83 o 
   1   2   4     2206.28     2349.00     53.27 o 
   2   2   4     8955.83     8250.91    146.78 o 
   3   2   4      114.75      207.01     34.91 o 
   4   2   4      133.19       79.28     33.07 o 
   5   2   4      114.78      138.31     32.89 o 
   6   2   4     1012.14      849.02     73.49 o 
   7   2   4      277.77      420.05     57.88 o 
   8   2   4     4338.07     4037.12    113.54 o 
   9   2   4      201.03      201.68     50.53 o 
  10   2   4     4616.87     4812.41    149.23 o 
  11   2   4       24.52      -37.11     37.11 o 
  12   2   4      457.54      427.04     51.25 o 
  13   2   4        8.44        5.76     43.84 o 
  14   2   4      110.35      -32.14     49.61 o 
  15   2   4       37.66      110.87     66.83 o 
  16   2   4      124.22      101.95    136.84 o 
  17   2   4       40.13      -48.53    210.04 o 
  18   2   4       60.50      200.70    350.06 o 
 -21   3   4        0.28      -95.47    123.86 o 
 -20   3   4      272.89      173.93    109.64 o 
 -19   3   4       29.85       43.22     92.97 o 
 -18   3   4      106.37       52.35     42.34 o 
 -17   3   4       32.85       51.23     54.08 o 
 -16   3   4      878.53      800.34     77.63 o 
 -15   3   4      103.96       35.78     30.70 o 
 -14   3   4     1458.29     1507.73    106.68 o 
 -13   3   4       48.08       27.95     36.59 o 
 -12   3   4      174.29      162.59     31.66 o 
 -11   3   4      107.92      112.83     32.60 o 
 -10   3   4      459.26      446.36     40.31 o 
  -9   3   4     2778.57     3212.93     74.14 o 
  -8   3   4    11021.38    10943.52    198.80 o 
  -7   3   4      283.77      359.60     73.19 o 
  -6   3   4    12679.63    12742.39    211.01 o 
  -5   3   4     9099.85     9372.72    146.43 o 
  -4   3   4     6834.90     6198.45    104.20 o 
  -3   3   4     1607.16     1361.98     34.00 o 
  -2   3   4        9.40       16.06     13.66 o 
  -1   3   4     6058.05     5745.32     96.90 o 
   0   3   4       82.61      106.31     18.37 o 
   1   3   4     4652.96     4652.08     90.95 o 
   2   3   4     3598.99     3354.92     79.92 o 
   3   3   4      214.93      220.34     25.00 o 
   4   3   4    22000.65    22209.17    359.66 o 
   5   3   4        8.78      -23.46     31.23 o 
   6   3   4     4494.35     4044.51     94.84 o 
   7   3   4      503.81      511.48     37.32 o 
   8   3   4      557.17      537.14     45.71 o 
   9   3   4       72.56       42.47     42.26 o 
  10   3   4      549.76      560.32     44.85 o 
  11   3   4       69.07       50.75     35.48 o 
  12   3   4      661.72      623.05     58.48 o 
  13   3   4        3.21      -68.90     68.90 o 
  14   3   4      919.51     1012.54     80.07 o 
  15   3   4       19.31      -73.90    116.43 o 
  16   3   4      479.83      306.95    117.68 o 
  17   3   4        3.64     -159.34    159.34 o 
  18   3   4       95.65      200.12    136.84 o 
 -21   4   4        5.26     -126.79    126.79 o 
 -20   4   4       67.45      158.16    116.17 o 
 -19   4   4       22.91       87.33     73.19 o 
 -18   4   4       89.48      174.07     47.03 o 
 -17   4   4      314.30      305.25     51.06 o 
 -16   4   4      122.71      178.88     39.04 o 
 -15   4   4       95.17       88.25     33.56 o 
 -14   4   4     3016.82     3100.44    101.43 o 
 -13   4   4      838.59      855.06     55.05 o 
 -12   4   4     8075.63     8077.99    171.03 o 
 -11   4   4        1.60       -7.46     20.28 o 
 -10   4   4     4103.96     4009.16     96.28 o 
  -9   4   4      460.47      408.28     22.82 o 
  -8   4   4      660.04      541.06     36.50 o 
  -7   4   4     3248.89     3337.63     73.00 o 
  -6   4   4      991.78      937.00     32.75 o 
  -5   4   4      537.32      531.04     23.11 o 
  -4   4   4    10320.59    10517.25    162.80 o 
  -3   4   4       67.65       50.08     11.94 o 
  -2   4   4    33378.73    32194.16    476.79 o 
  -1   4   4      163.04      188.40     16.02 o 
   0   4   4    14013.61    13250.30    342.66 o 
   1   4   4      380.43      370.71     22.58 o 
   2   4   4    11033.75    10427.85    167.88 o 
   3   4   4      291.35      464.41     29.94 o 
   4   4   4     1371.51     1610.26     48.70 o 
   5   4   4      121.11      161.80     29.06 o 
   6   4   4     4311.04     4407.12    105.33 o 
   7   4   4      249.53      268.79     40.42 o 
   8   4   4     8107.08     7987.86    181.57 o 
   9   4   4      243.99      196.60     68.70 o 
  10   4   4     3385.37     3163.84    104.29 o 
  11   4   4      222.90      218.85     42.66 o 
  12   4   4      796.47      768.10     59.89 o 
  13   4   4       30.10      -69.21     73.49 o 
  14   4   4       21.72       -2.31     51.96 o 
  15   4   4       18.43       47.50     52.79 o 
  16   4   4       69.60       -2.55    229.13 o 
  17   4   4       24.85      193.10    194.12 o 
  18   4   4       45.28      142.34    200.49 o 
 -20   5   4      374.57      428.79    146.22 o 
 -19   5   4      275.32      263.81     64.48 o 
 -18   5   4      424.21      358.36     59.09 o 
 -17   5   4      168.43      240.26     49.28 o 
 -16   5   4     1041.85     1063.69     65.86 o 
 -15   5   4       21.70       44.44     39.03 o 
 -14   5   4      918.78     1006.41     54.20 o 
 -13   5   4     1416.48     1339.73     56.99 o 
 -12   5   4      112.60      104.72     32.37 o 
 -11   5   4      459.16      489.23     37.59 o 
 -10   5   4     2382.34     2471.15     91.12 o 
  -9   5   4       16.32       33.95     31.82 o 
  -8   5   4     8662.30     8161.77    168.66 o 
  -7   5   4     5678.01     6328.25    394.61 o 
  -6   5   4     8178.63     8055.08    213.22 o 
  -5   5   4      124.37      196.28     18.24 o 
  -4   5   4     8290.79     7857.93    134.21 o 
  -3   5   4     1022.97     1159.12     30.42 o 
  -2   5   4       24.47       17.78     12.60 o 
  -1   5   4      380.10      429.05     39.50 o 
   0   5   4     3034.39     2702.58     59.20 o 
   1   5   4       72.64       74.99     18.69 o 
   2   5   4     6900.39     6121.04    109.64 o 
   3   5   4     2446.20     2481.38     58.55 o 
   4   5   4    13867.66    13297.41    307.28 o 
   5   5   4       22.80        9.88     24.54 o 
   6   5   4     3189.38     2887.18    102.89 o 
   7   5   4      921.03      765.15     42.93 o 
   8   5   4      833.49      871.76     67.06 o 
   9   5   4       20.81      -35.49     35.49 o 
  10   5   4       14.40       -2.76     33.32 o 
  11   5   4       25.34        2.93     37.67 o 
  12   5   4      649.64      646.76     59.36 o 
  13   5   4       45.77       81.19     83.60 o 
  14   5   4      518.68      528.95    145.36 o 
  15   5   4      186.65      149.17     97.42 o 
  16   5   4      477.55      414.52    123.21 o 
  17   5   4       72.17      221.89    128.43 o 
 -20   6   4       35.74      193.90    149.57 o 
 -19   6   4        9.85      -34.72     53.64 o 
 -18   6   4      121.21      204.01    171.85 o 
 -17   6   4      430.22      560.39     69.79 o 
 -16   6   4       27.55       35.97     48.18 o 
 -15   6   4      385.78      321.06     48.83 o 
 -14   6   4     1340.71     1231.34     63.81 o 
 -13   6   4     1604.20     1531.80     69.37 o 
 -12   6   4     6545.43     6729.68    241.86 o 
 -11   6   4       23.52       38.04     39.04 o 
 -10   6   4     5302.35     5446.71    108.95 o 
  -9   6   4      438.64      554.89     63.65 o 
  -8   6   4     1581.77     1694.14     49.12 o 
  -7   6   4        1.21       18.39     15.91 o 
  -6   6   4      160.58      130.30     22.28 o 
  -5   6   4      398.00      419.08     25.27 o 
  -4   6   4    19598.02    19341.00    411.43 o 
  -3   6   4      138.63      147.61     36.29 o 
  -2   6   4    33114.29    31922.77    485.39 o 
  -1   6   4     1321.73     1264.90     36.62 o 
   0   6   4    29538.85    29415.83    417.26 o 
   1   6   4      681.84      755.20     30.03 o 
   2   6   4     9478.51     9722.90    160.44 o 
   3   6   4       75.57       76.20     21.41 o 
   4   6   4        3.62      -19.42     22.70 o 
   5   6   4      144.69      141.66     45.93 o 
   6   6   4     2536.85     2290.72     71.56 o 
   7   6   4      163.19      180.10     34.48 o 
   8   6   4     6157.51     6721.95    163.04 o 
   9   6   4      151.82      174.91     59.71 o 
  10   6   4     1982.97     2288.56    105.65 o 
  11   6   4       97.39      130.23     68.97 o 
  12   6   4      462.18      334.72     54.44 o 
  13   6   4      119.20      124.47     56.96 o 
  14   6   4        0.27      -55.63     61.12 o 
  15   6   4        2.10       72.64     79.58 o 
  16   6   4       24.74     -114.69    114.69 o 
  17   6   4        8.48     -112.91    181.39 o 
 -20   7   4       81.29      210.15    118.87 o 
 -19   7   4      261.63      282.89     70.57 o 
 -18   7   4      249.33      168.17    111.38 o 
 -17   7   4      220.41      238.49     63.65 o 
 -16   7   4      721.37      560.59    181.39 o 
 -15   7   4        7.17      -26.37     35.46 o 
 -14   7   4      777.23      693.54     73.19 o 
 -13   7   4      766.33      713.61     49.93 o 
 -12   7   4      233.00      227.56     43.14 o 
 -11   7   4     1097.52     1145.13     96.13 o 
 -10   7   4     2686.43     2569.11     68.73 o 
  -9   7   4       27.87       36.07     22.77 o 
  -8   7   4     5364.81     5346.38    162.30 o 
  -7   7   4      413.71      392.31     22.28 o 
  -6   7   4     6297.65     6138.98    170.66 o 
  -5   7   4     1183.96     1267.17     54.05 o 
  -4   7   4     4809.91     4680.85    140.17 o 
  -3   7   4      523.99      681.17     88.48 o 
  -2   7   4      947.87      940.80     29.34 o 
  -1   7   4      186.22      163.27     19.58 o 
   0   7   4       74.96       63.67     16.40 o 
   1   7   4      371.03      312.12     24.87 o 
   2   7   4     6270.07     6400.17    119.64 o 
   3   7   4      677.21      627.04     33.21 o 
   4   7   4    10965.48    11397.39    199.24 o 
   5   7   4      474.57      531.86     35.28 o 
   6   7   4     4275.45     4143.57    112.06 o 
   7   7   4     1731.51     1634.25     67.76 o 
   8   7   4      432.05      395.06     47.77 o 
   9   7   4       16.31       47.74     33.07 o 
  10   7   4       79.43      154.71     41.47 o 
  11   7   4       21.72       -7.19     41.78 o 
  12   7   4       77.19       -4.68     40.91 o 
  13   7   4      101.77      133.03     67.36 o 
  14   7   4      198.88      209.27     85.21 o 
  15   7   4      148.07      141.88     89.57 o 
  16   7   4      187.65      178.21    114.17 o 
  17   7   4      137.83     -113.05    131.34 o 
 -19   8   4       36.77      -63.65     79.70 o 
 -18   8   4       15.45       84.24     63.16 o 
 -17   8   4      147.69       40.31     60.46 o 
 -16   8   4      132.44      160.39     85.92 o 
 -15   8   4       59.39       56.81     42.05 o 
 -14   8   4      909.74      865.77    133.66 o 
 -13   8   4      667.68      732.70     53.97 o 
 -12   8   4     2629.81     2812.63    100.38 o 
 -11   8   4      174.51      152.81     24.29 o 
 -10   8   4     1907.49     1899.65     53.56 o 
  -9   8   4      243.15      212.24     23.26 o 
  -8   8   4       66.52       39.46     15.91 o 
  -7   8   4     1146.34     1153.98     76.11 o 
  -6   8   4     1029.66     1099.10    143.21 o 
  -5   8   4     1457.34     1399.57     92.29 o 
  -4   8   4    12581.64    12372.73    281.97 o 
  -3   8   4     1558.77     1494.47     71.51 o 
  -2   8   4     9566.50     9095.71    184.65 o 
  -1   8   4        5.07        2.46     13.51 o 
   0   8   4    12125.70    11193.08    193.62 o 
   1   8   4     2248.04     2319.96     64.68 o 
   2   8   4     2520.00     2415.94     68.90 o 
   3   8   4      202.90      117.96     26.00 o 
   4   8   4        1.41       13.09     26.75 o 
   5   8   4      289.69      289.01     40.42 o 
   6   8   4     3137.02     3270.16     93.77 o 
   7   8   4        3.14       43.61     32.02 o 
   8   8   4     2493.85     2386.79    101.01 o 
   9   8   4      251.64      311.03     49.97 o 
  10   8   4      908.05      816.30     68.92 o 
  11   8   4      503.51      452.28     68.75 o 
  12   8   4      308.24      281.44     67.04 o 
  13   8   4      289.80      306.32     78.84 o 
  14   8   4        7.75      144.60     91.32 o 
  15   8   4        4.17        5.82     94.64 o 
  16   8   4       20.18        5.60    181.39 o 
 -19   9   4      282.73      312.36    101.84 o 
 -18   9   4      283.19      314.06     80.24 o 
 -17   9   4       91.41       97.77     72.03 o 
 -16   9   4      606.46      413.68     64.48 o 
 -15   9   4        2.30        2.27     95.47 o 
 -14   9   4      720.37      620.94     53.02 o 
 -13   9   4      167.59      149.52     28.90 o 
 -12   9   4        0.45        0.99     25.67 o 
 -11   9   4      392.28      304.92     29.87 o 
 -10   9   4     1777.87     1714.61     68.42 o 
  -9   9   4      102.38      108.79     36.14 o 
  -8   9   4     4979.57     5124.07    270.50 o 
  -7   9   4       52.78       78.50     43.36 o 
  -6   9   4     6908.57     7028.07    210.55 o 
  -5   9   4        2.87       11.61     33.53 o 
  -4   9   4     2698.61     2810.71    132.93 o 
  -3   9   4      812.79      659.81     52.89 o 
  -2   9   4      477.81      430.54     28.21 o 
  -1   9   4       36.23       32.32     21.92 o 
   0   9   4      422.02      453.23     26.64 o 
   1   9   4      400.48      389.30     29.06 o 
   2   9   4     7398.96     7520.62    149.84 o 
   3   9   4       83.99       99.66     27.31 o 
   4   9   4     8491.03     8804.34    189.99 o 
   5   9   4       29.69       57.79     27.92 o 
   6   9   4     4547.23     4470.47    122.10 o 
   7   9   4      186.56      250.43     37.81 o 
   8   9   4      262.37      381.70     53.26 o 
   9   9   4       44.46       34.98     42.24 o 
  10   9   4        6.20      -31.61     43.95 o 
  11   9   4        3.16      -41.34     66.14 o 
  12   9   4       34.59      -34.70     61.88 o 
  13   9   4       54.82       29.94     70.12 o 
  14   9   4      129.98      -80.42     80.42 o 
  15   9   4      125.72      231.56    123.21 o 
  16   9   4       53.19      -16.00    163.62 o 
 -18  10   4       26.05     -128.21    128.21 o 
 -17  10   4      111.58      255.14    187.76 o 
 -16  10   4      120.73       79.75     58.75 o 
 -15  10   4      271.74      289.84     76.38 o 
 -14  10   4      745.31      616.30     57.94 o 
 -13  10   4      923.19      897.95     75.13 o 
 -12  10   4     1990.18     1928.01     71.37 o 
 -11  10   4      494.34      527.57     32.38 o 
 -10  10   4     1828.04     1900.81     89.04 o 
  -9  10   4        7.08       12.34     40.09 o 
  -8  10   4      282.69      341.06     62.62 o 
  -7  10   4     1281.44     1344.21     84.73 o 
  -6  10   4       49.87       59.60     63.65 o 
  -5  10   4     1618.28     1538.79     85.77 o 
  -4  10   4     3580.76     3629.92    125.98 o 
  -3  10   4      276.75      274.07     40.75 o 
  -2  10   4     3392.27     3549.74    146.60 o 
  -1  10   4       62.36       87.66     39.50 o 
   0  10   4     7560.08     8001.12    155.63 o 
   1  10   4     1632.53     1626.52     54.89 o 
   2  10   4     1336.20     1398.76     54.12 o 
   3  10   4      254.02      233.09     31.86 o 
   4  10   4        0.78       -8.42     24.80 o 
   5  10   4       19.68        4.33     32.02 o 
   6  10   4     2377.43     2356.46    115.31 o 
   7  10   4      269.56      293.76     53.57 o 
   8  10   4     1314.57     1058.31     73.90 o 
   9  10   4     1012.24      958.97     81.76 o 
  10  10   4      684.84      747.26     73.25 o 
  11  10   4     1014.62      889.64     81.35 o 
  12  10   4      466.25      484.25    187.40 o 
  13  10   4      222.21      246.28     79.07 o 
  14  10   4       97.56      -52.27     97.33 o 
  15  10   4       34.68       77.65     95.32 o 
 -17  11   4       83.08       64.56    111.28 o 
 -16  11   4      113.90      -34.55     91.65 o 
 -15  11   4       95.05      352.91    149.57 o 
 -14  11   4       51.92       58.81     29.52 o 
 -13  11   4        0.77        4.33     21.95 o 
 -12  11   4        0.47        2.94     33.70 o 
 -11  11   4      314.40      333.56     71.12 o 
 -10  11   4      320.14      351.04     57.04 o 
  -9  11   4     1168.66     1173.73     95.39 o 
  -8  11   4      932.51     1036.92    273.68 o 
  -7  11   4      313.92      255.36     49.93 o 
  -6  11   4     2305.94     1991.41    100.07 o 
  -5  11   4       16.28       12.15     44.55 o 
  -4  11   4      604.05      485.00     62.62 o 
  -3  11   4       57.34       84.86     43.36 o 
  -2  11   4      128.95      103.68     40.93 o 
  -1  11   4      449.33      381.26     56.04 o 
   0  11   4       83.88       91.19     36.75 o 
   1  11   4      124.59      121.10     26.64 o 
   2  11   4     1619.34     1497.75     53.70 o 
   3  11   4       32.87       43.45     28.88 o 
   4  11   4     2016.13     2166.27     76.87 o 
   5  11   4      137.29      139.48     31.11 o 
   6  11   4     1123.74     1188.09     62.99 o 
   7  11   4      413.12      350.77     40.90 o 
   8  11   4       69.11       83.24     44.87 o 
   9  11   4      135.86      116.23     43.74 o 
  10  11   4        0.88      129.45     54.76 o 
  11  11   4       48.49      107.42     61.55 o 
  12  11   4       49.30       96.26     66.87 o 
  13  11   4       60.14       56.78     84.99 o 
  14  11   4      172.16      358.97    116.51 o 
 -16  12   4       75.79      130.31    162.30 o 
 -15  12   4      136.52      186.07    133.66 o 
 -14  12   4      228.81      157.61     73.86 o 
 -13  12   4      258.85      218.70     71.47 o 
 -12  12   4      646.86      569.11     69.88 o 
 -11  12   4      239.06      219.16     57.09 o 
 -10  12   4      506.91      543.53     63.40 o 
  -9  12   4        0.77       17.36     47.71 o 
  -8  12   4       49.33       43.38     46.04 o 
  -7  12   4       26.51       61.69     63.65 o 
  -6  12   4      523.19      603.41     74.93 o 
  -5  12   4      125.96      188.82     57.28 o 
  -4  12   4      844.03      900.22     71.23 o 
  -3  12   4      230.34      297.77    133.66 o 
  -2  12   4      219.30      339.79     43.12 o 
  -1  12   4       35.16       79.39     22.97 o 
   0  12   4     2354.53     2513.24     75.40 o 
   1  12   4      166.74      153.67     35.17 o 
   2  12   4     1000.26      995.41     88.19 o 
   3  12   4        1.78      -10.23     25.66 o 
   4  12   4       39.25       48.43     36.03 o 
   5  12   4        6.26      -37.65     56.04 o 
   6  12   4      761.77      900.24     82.68 o 
   7  12   4        4.09      -30.79     41.34 o 
   8  12   4      584.27      619.89     53.01 o 
   9  12   4      117.84      100.88     59.66 o 
  10  12   4      265.00      307.70     63.66 o 
  11  12   4      420.70      483.35     90.59 o 
  12  12   4      302.66      281.53     85.77 o 
  13  12   4      308.50      273.68    254.59 o 
 -15  13   4      163.64      253.70    130.48 o 
 -14  13   4      120.73        3.55    222.76 o 
 -13  13   4       59.40       39.06     62.80 o 
 -12  13   4        0.42       33.19     58.01 o 
 -11  13   4        6.97       -2.59     52.77 o 
 -10  13   4      478.99      352.95     74.33 o 
  -9  13   4      692.79      718.91     78.71 o 
  -8  13   4     1030.31     1013.43    139.86 o 
  -7  13   4      303.04      207.24     60.59 o 
  -6  13   4     2138.14     1996.01    122.34 o 
  -5  13   4      113.24       32.62     49.12 o 
  -4  13   4     1259.61      962.56     88.42 o 
  -3  13   4       33.44      -11.14     98.65 o 
  -2  13   4      309.14      352.44     95.47 o 
  -1  13   4       14.59       57.85     30.32 o 
   0  13   4      538.48      527.85     33.07 o 
   1  13   4      286.76      260.98     35.83 o 
   2  13   4     1501.88     1396.51     62.76 o 
   3  13   4      305.10      282.99     40.05 o 
   4  13   4     1076.72      963.38     58.70 o 
   5  13   4      161.92      124.59     33.81 o 
   6  13   4      312.85      367.19     48.22 o 
   7  13   4       57.76       38.39     34.84 o 
   8  13   4        0.90      -36.65     36.65 o 
   9  13   4       62.14      109.12     54.75 o 
  10  13   4       79.68      174.04     63.84 o 
  11  13   4        2.11      -70.01    127.29 o 
  12  13   4      113.52      541.00    254.59 o 
 -14  14   4       96.32      228.55    146.39 o 
 -13  14   4      341.39      187.14     68.13 o 
 -12  14   4      331.97      262.65     86.61 o 
 -11  14   4      335.54      266.86     76.34 o 
 -10  14   4      490.84      561.85    123.43 o 
  -9  14   4       14.12       93.21     57.99 o 
  -8  14   4       40.16       54.15     56.63 o 
  -7  14   4        7.06      -45.16     47.57 o 
  -6  14   4      297.69      300.26     69.37 o 
  -5  14   4      173.11      276.27     95.47 o 
  -4  14   4     1631.41     1785.61    105.56 o 
  -3  14   4       49.66       40.31     46.93 o 
  -2  14   4     1415.08     1398.13     93.06 o 
  -1  14   4       39.56       69.50     41.52 o 
   0  14   4     1557.31     1562.95     64.07 o 
   1  14   4      217.33      218.18     54.20 o 
   2  14   4      320.54      261.86     48.69 o 
   3  14   4       43.54      109.58     33.65 o 
   4  14   4        8.13       35.22     42.26 o 
   5  14   4        6.03       44.56     36.75 o 
   6  14   4      391.34      292.06     47.80 o 
   7  14   4       34.33       43.92     40.17 o 
   8  14   4      455.66      391.27    111.80 o 
   9  14   4      311.91      311.28    114.56 o 
  10  14   4      130.73       57.28    178.21 o 
  11  14   4      474.85      566.46    197.31 o 
 -13  15   4        4.66      151.71    139.75 o 
 -12  15   4       26.78       22.71    120.66 o 
 -11  15   4      154.85      240.55     77.45 o 
 -10  15   4      432.94      512.51     81.87 o 
  -9  15   4      699.34      773.91    183.91 o 
  -8  15   4      704.10      735.21     81.92 o 
  -7  15   4      304.31      305.57     69.95 o 
  -6  15   4      556.38      531.52     88.42 o 
  -5  15   4       77.76      170.16     63.16 o 
  -4  15   4      214.69      238.98     64.48 o 
  -3  15   4       27.55      -18.89     61.35 o 
  -2  15   4      232.33      185.16     58.37 o 
  -1  15   4      118.65      112.37     52.24 o 
   0  15   4        1.41       48.97     86.55 o 
   1  15   4        0.68        0.64     26.68 o 
   2  15   4      280.45      317.37     73.49 o 
   3  15   4       21.82      -57.36     57.36 o 
   4  15   4      516.18      529.47     99.56 o 
   5  15   4      137.45      136.67     36.98 o 
   6  15   4      224.63      239.58    168.66 o 
   7  15   4       84.81       40.01     76.38 o 
   8  15   4       40.56      -21.64    162.30 o 
   9  15   4       32.10       65.77     93.23 o 
  10  15   4        2.34      -19.09    133.66 o 
 -11  16   4      124.08      144.72     88.32 o 
 -10  16   4      300.32      301.54    182.09 o 
  -9  16   4        0.31       65.78    107.01 o 
  -8  16   4       87.12      127.07     78.10 o 
  -7  16   4       93.98      111.36     75.58 o 
  -6  16   4       29.36       27.15     85.91 o 
  -5  16   4      132.98      109.84     98.65 o 
  -4  16   4      233.70      244.62     95.47 o 
  -3  16   4        7.78      -21.08     57.94 o 
  -2  16   4      358.46      341.48    149.57 o 
  -1  16   4      227.71      246.54     59.09 o 
   0  16   4      456.32      402.68     69.35 o 
   1  16   4      342.64      238.77     66.74 o 
   2  16   4      136.40      205.68     40.55 o 
   3  16   4       95.72       80.13     50.10 o 
   4  16   4        0.13       20.58     60.59 o 
   5  16   4        5.23      -12.73     68.31 o 
   6  16   4       70.05      103.11    136.84 o 
   7  16   4        1.01       39.14     89.67 o 
   8  16   4      124.79      165.75    105.12 o 
  -9  17   4      178.85      177.54    140.86 o 
  -8  17   4      115.04       83.79     95.76 o 
  -7  17   4      137.19     -104.41    104.41 o 
  -6  17   4       51.79       52.27    112.83 o 
  -5  17   4       51.53       69.18     93.21 o 
  -4  17   4       11.63     -100.07    100.07 o 
  -3  17   4        9.17       64.92    105.02 o 
  -2  17   4       10.39      -54.95     88.29 o 
  -1  17   4       45.90      165.00    101.88 o 
   0  17   4       70.17      127.29    159.12 o 
   1  17   4        5.78      -31.82    133.66 o 
   2  17   4       97.86     -159.12    159.12 o 
   3  17   4       13.26       63.65    146.39 o 
   4  17   4      114.14      -19.09    133.66 o 
   5  17   4       39.50     -152.75    152.75 o 
   6  17   4      191.34      369.15    184.58 o 
  -6  18   4       14.58       95.22    324.60 o 
  -5  18   4       87.16       45.87    129.59 o 
  -4  18   4       17.22     -121.26    121.26 o 
  -3  18   4       33.71     -140.02    184.58 o 
  -2  18   4       29.20      -95.47    184.58 o 
  -1  18   4       14.79       89.11    184.58 o 
   0  18   4       82.11       19.09    190.94 o 
   1  18   4       52.87      439.17    273.68 o 
   2  18   4       44.65      184.58    190.94 o 
   3  18   4       47.86     -178.21    190.94 o 
 -21   0   5       33.43      -76.38    152.75 o 
 -19   0   5      591.68      420.07    159.12 o 
 -17   0   5     4825.14     4735.34    254.59 o 
 -15   0   5     8756.81     9330.67    356.42 o 
 -13   0   5     7253.82     7128.48    260.95 o 
 -11   0   5      271.89      254.59     57.28 o 
  -9   0   5       11.01       76.38     38.19 o 
  -7   0   5     5599.93     5535.22    138.65 o 
  -5   0   5    24966.79    26079.79    521.59 o 
  -3   0   5      196.03      302.91     76.38 o 
  -1   0   5       30.10      121.90     73.19 o 
   1   0   5        2.34       31.82     31.50 o 
   3   0   5     4451.49     4324.72    148.31 o 
   5   0   5    14862.68    14517.44    661.93 o 
   7   0   5    16984.62    16334.06    480.99 o 
   9   0   5      956.32     1179.44    103.22 o 
  11   0   5       38.64        2.92    114.56 o 
  13   0   5      744.34      928.56    129.59 o 
  15   0   5     1383.26     1934.87    248.22 o 
  17   0   5      721.87      929.25    222.76 o 
 -21   1   5      987.69      739.44    165.15 o 
 -20   1   5        4.38      -52.60    114.56 o 
 -19   1   5     1488.52     1421.67    154.05 o 
 -18   1   5        2.75      108.20     67.51 o 
 -17   1   5     1231.20     1156.43     96.68 o 
 -16   1   5        1.62      -41.37     51.79 o 
 -15   1   5      140.04      190.94     54.01 o 
 -14   1   5      114.86       54.10     45.01 o 
 -13   1   5     1104.58     1199.76     67.51 o 
 -12   1   5        0.45       -6.36     39.76 o 
 -11   1   5     5154.97     4996.30    112.92 o 
 -10   1   5      536.34      453.09     95.47 o 
  -9   1   5     3844.67     3782.45     73.33 o 
  -8   1   5      386.03      304.14     18.31 o 
  -7   1   5      186.71      156.04     19.29 o 
  -6   1   5      759.44      767.33     30.38 o 
  -5   1   5      665.10      717.28     30.14 o 
  -4   1   5        7.36        4.06     16.01 o 
  -3   1   5     1263.05     1242.31     37.52 o 
  -2   1   5     2214.25     2241.31     65.23 o 
  -1   1   5     2648.22     2514.49     64.10 o 
   0   1   5     1608.36     1613.01     69.82 o 
   1   1   5     1923.69     2185.61     66.14 o 
   3   1   5      197.87      221.59     38.70 o 
   4   1   5      182.26      312.21     62.47 o 
   5   1   5     1972.26     2047.21     74.62 o 
   6   1   5      188.99      216.83     39.03 o 
   7   1   5      153.98      106.50     39.80 o 
   8   1   5      456.71      346.58     64.31 o 
   9   1   5      457.11      543.35     69.82 o 
  10   1   5        4.35       78.45     52.28 o 
  11   1   5     2064.54     2245.06    114.23 o 
  12   1   5       40.88      -48.74     54.83 o 
  13   1   5     3006.50     2867.82    149.37 o 
  14   1   5       76.58       76.00     93.10 o 
  15   1   5      361.82      406.14     89.11 o 
  16   1   5       15.10      -66.26    120.10 o 
  17   1   5        0.83      108.20    121.51 o 
 -21   2   5        3.71       77.77    251.41 o 
 -20   2   5      137.03       40.07    111.38 o 
 -19   2   5      429.21      418.25     92.49 o 
 -18   2   5      157.03      223.21    108.20 o 
 -17   2   5     1707.05     1808.83    127.29 o 
 -16   2   5      166.81      148.17     56.12 o 
 -15   2   5     2378.36     2441.31    159.12 o 
 -14   2   5      525.68      515.86     39.85 o 
 -13   2   5     2766.18     2862.88     87.01 o 
 -12   2   5      197.09      223.69     31.77 o 
 -11   2   5      762.33      849.76     43.36 o 
 -10   2   5        2.20       56.30     31.82 o 
  -9   2   5       25.75       20.37     19.80 o 
  -8   2   5      648.39      647.26     31.77 o 
  -7   2   5     6732.39     6753.00    109.33 o 
  -6   2   5      618.28      652.22     26.16 o 
  -5   2   5     2756.99     3111.80     70.74 o 
  -4   2   5      761.30      699.59     43.18 o 
  -3   2   5     1156.06     1377.33     45.75 o 
  -2   2   5     1013.32      902.03     33.20 o 
  -1   2   5      719.51      838.35     38.58 o 
   0   2   5    18762.20    19649.44    315.16 o 
   1   2   5     1258.35     1223.31     46.73 o 
   2   2   5      433.27      339.41     32.11 o 
   3   2   5       21.89       55.37     23.71 o 
   4   2   5     1019.43      861.68     48.47 o 
   5   2   5      260.02      380.30     62.47 o 
   6   2   5        0.64       -7.99     36.14 o 
   7   2   5     4604.86     4751.98    196.59 o 
   8   2   5      255.31      234.43     47.13 o 
   9   2   5     1228.70     1027.80     75.33 o 
  10   2   5      360.37      266.64     49.19 o 
  11   2   5      128.48      166.95     40.04 o 
  12   2   5        3.26       41.37     38.54 o 
  13   2   5      191.70      122.84     47.54 o 
  14   2   5      135.61      164.90     73.64 o 
  15   2   5      859.85      945.09    146.39 o 
  16   2   5        4.73       76.61    115.39 o 
  17   2   5      587.05      628.09    181.39 o 
 -21   3   5      453.21      634.58    160.05 o 
 -20   3   5        3.43      -10.32    197.31 o 
 -19   3   5      943.73      926.63    106.93 o 
 -18   3   5        1.21        6.36     76.38 o 
 -17   3   5      857.55      905.40     63.55 o 
 -16   3   5       46.85        1.59     41.37 o 
 -15   3   5        5.90      -34.16     34.16 o 
 -14   3   5        0.10      -33.41     44.55 o 
 -13   3   5     4775.46     4806.28    120.10 o 
 -12   3   5      472.31      486.99     43.36 o 
 -11   3   5     4334.03     4099.60    216.40 o 
 -10   3   5      605.02      700.39     38.48 o 
  -9   3   5     2871.84     2942.52    101.84 o 
  -8   3   5      406.02      409.95     31.82 o 
  -7   3   5     1288.52     1287.71     39.74 o 
  -6   3   5      963.98     1147.12     50.53 o 
  -5   3   5       19.19        9.92     22.97 o 
  -4   3   5     6886.08     7715.10    124.43 o 
  -3   3   5      279.33      266.00     20.23 o 
  -2   3   5       91.99       48.97     23.89 o 
  -1   3   5     8417.05     8781.13    214.97 o 
   0   3   5      274.08      230.19     21.92 o 
   1   3   5        9.25       10.97     25.72 o 
   2   3   5     2052.66     1859.44     52.21 o 
   3   3   5       50.44       93.46     38.92 o 
   4   3   5     2443.28     2801.65     72.09 o 
   5   3   5     1780.13     1566.75     71.03 o 
   6   3   5      771.33      868.94     55.12 o 
   7   3   5     1116.85      994.01     51.99 o 
   8   3   5      139.93      154.27     33.86 o 
   9   3   5      941.73      935.98     58.79 o 
  10   3   5      225.53      254.76     46.83 o 
  11   3   5      589.34      725.99     54.85 o 
  12   3   5      158.44      199.81     49.61 o 
  13   3   5      916.55      928.55    118.31 o 
  14   3   5       56.28      -21.58     65.09 o 
  15   3   5      246.21      251.13     59.40 o 
  16   3   5       12.89       21.74    210.04 o 
  17   3   5       31.64      197.31    146.39 o 
 -21   4   5        0.19      -46.40    137.57 o 
 -20   4   5        2.64     -129.99    129.99 o 
 -19   4   5      178.87      272.01     76.38 o 
 -18   4   5        8.46       32.73     47.28 o 
 -17   4   5      774.09      882.85     66.83 o 
 -16   4   5      266.08      312.82     49.12 o 
 -15   4   5     1611.33     1821.96     79.97 o 
 -14   4   5      192.90      219.97     60.46 o 
 -13   4   5     1269.30     1334.31     61.10 o 
 -12   4   5      196.33      188.63     38.19 o 
 -11   4   5      532.24      514.95     44.55 o 
 -10   4   5       20.42       31.37     27.82 o 
  -9   4   5        9.56        1.16     22.10 o 
  -8   4   5      206.88      203.99     25.90 o 
  -7   4   5      101.90      142.44     20.88 o 
  -6   4   5      134.88      201.64     24.48 o 
  -5   4   5     1340.19     1496.23     39.58 o 
  -4   4   5     1433.13     1361.54     34.73 o 
  -3   4   5     1314.64     1330.34     36.01 o 
  -2   4   5      657.07      682.40     46.33 o 
  -1   4   5     1136.10     1280.06     37.40 o 
   0   4   5     5052.89     5257.09     92.82 o 
   1   4   5     1983.15     2252.29     74.41 o 
   2   4   5     1173.35     1258.01     43.31 o 
   3   4   5       17.88       11.60     22.01 o 
   4   4   5     2361.43     2584.55     72.66 o 
   5   4   5      179.72       81.71     36.75 o 
   6   4   5       66.49       32.98     28.85 o 
   7   4   5     2570.92     2804.94     94.17 o 
   8   4   5      701.86      591.44     48.70 o 
   9   4   5     1364.28     1559.54     64.54 o 
  10   4   5      493.89      538.42     60.12 o 
  11   4   5       25.82       48.89     38.31 o 
  12   4   5       73.26       25.81     73.49 o 
  13   4   5      404.27      350.99     56.52 o 
  14   4   5       51.49       23.30     59.08 o 
  15   4   5      724.13     1334.16    435.98 o 
  16   4   5        7.71     -133.66    133.66 o 
  17   4   5      601.82      653.92    155.22 o 
 -21   5   5      807.81     1033.53    213.22 o 
 -20   5   5       15.23       62.76    187.76 o 
 -19   5   5     1255.36     1414.74    190.94 o 
 -18   5   5      135.51       31.49     49.20 o 
 -17   5   5      758.90      774.09     68.31 o 
 -16   5   5        1.31       -8.79     43.36 o 
 -15   5   5        1.38       10.41     66.83 o 
 -14   5   5      363.37      292.52     39.23 o 
 -13   5   5     3757.19     3935.89    116.17 o 
 -12   5   5     1334.24     1139.93     54.10 o 
 -11   5   5     2528.92     2651.28     66.67 o 
 -10   5   5     1231.99     1155.70     50.63 o 
  -9   5   5     2698.02     2560.13     79.56 o 
  -8   5   5     1064.19      973.72     89.11 o 
  -7   5   5     1627.83     1584.86     48.18 o 
  -6   5   5     2528.66     2676.65     62.36 o 
  -5   5   5       12.60       14.64     14.06 o 
  -4   5   5     4929.20     4980.18     96.94 o 
  -3   5   5      378.60      481.89     32.15 o 
  -2   5   5      694.62      737.34     26.89 o 
  -1   5   5      468.19      591.16     56.96 o 
   0   5   5     2499.33     2879.38     61.98 o 
   1   5   5     5577.11     6335.42    113.58 o 
   2   5   5      994.66      969.64     35.19 o 
   3   5   5       84.11      109.94     27.56 o 
   4   5   5      107.77       33.13     25.72 o 
   5   5   5     2171.63     2155.18    125.86 o 
   6   5   5      602.28      590.03     44.47 o 
   7   5   5      288.25      274.55     38.63 o 
   8   5   5      321.20      300.86     41.33 o 
   9   5   5     2055.10     2016.15     83.29 o 
  10   5   5      270.84      231.37     43.18 o 
  11   5   5     2010.89     1842.17    139.64 o 
  12   5   5      228.67      112.22     53.28 o 
  13   5   5     1596.24     1814.51    110.57 o 
  14   5   5      199.15      229.04     55.73 o 
  15   5   5      383.74      358.72    112.24 o 
  16   5   5        2.58       39.95    105.69 o 
  17   5   5        0.27      -31.07    143.21 o 
 -20   6   5        0.08     -135.22    136.77 o 
 -19   6   5      102.41      113.32    130.48 o 
 -18   6   5       11.53      -53.38    152.75 o 
 -17   6   5      788.28      863.12     76.38 o 
 -16   6   5      428.76      304.05     50.63 o 
 -15   6   5     1918.13     1736.77     91.56 o 
 -14   6   5      163.80      167.35     43.36 o 
 -13   6   5      963.77      921.96     79.56 o 
 -12   6   5      212.59      206.69     19.12 o 
 -11   6   5      107.68      113.79     43.69 o 
 -10   6   5      200.69      169.76     28.46 o 
  -9   6   5      726.36      720.45     38.48 o 
  -8   6   5      617.44      599.87     32.75 o 
  -7   6   5      807.67      660.06     28.97 o 
  -6   6   5      735.69      767.80     65.06 o 
  -5   6   5     4082.71     4183.87     98.81 o 
  -4   6   5     4465.65     4694.50     97.53 o 
  -3   6   5        4.14        6.97     12.52 o 
  -2   6   5     1162.19     1076.58     32.51 o 
  -1   6   5      254.48      270.26     27.56 o 
   0   6   5     1149.65     1223.35     39.01 o 
   1   6   5      134.73      101.84     20.83 o 
   2   6   5        7.70       18.40     21.03 o 
   3   6   5        4.69       18.54     27.72 o 
   4   6   5     1497.37     1361.32     52.59 o 
   5   6   5      784.87      769.62     56.04 o 
   6   6   5     1213.15     1190.14     56.46 o 
   7   6   5     2178.39     2146.79     76.99 o 
   8   6   5     1521.76     1713.21     72.65 o 
   9   6   5      299.92      143.81     36.75 o 
  10   6   5      138.81      153.48     46.19 o 
  11   6   5       17.20        7.24     39.97 o 
  12   6   5        5.51      -18.53     42.71 o 
  13   6   5      246.35      183.24     52.74 o 
  14   6   5       35.95      114.09     69.81 o 
  15   6   5      227.25       69.34    123.54 o 
  16   6   5        6.91       66.10    190.94 o 
 -20   7   5        6.39     -148.12    148.12 o 
 -19   7   5      955.37      996.44     95.44 o 
 -18   7   5       98.93      249.78    105.02 o 
 -17   7   5      694.87      702.72     65.16 o 
 -16   7   5      244.63      245.82    127.29 o 
 -15   7   5        5.89      -10.08     82.74 o 
 -14   7   5        0.09        8.97     54.10 o 
 -13   7   5      899.71      961.30    124.11 o 
 -12   7   5      544.35      594.31     35.65 o 
 -11   7   5     1860.90     1745.00     70.26 o 
 -10   7   5     2157.07     2266.43     82.74 o 
  -9   7   5     1974.10     2055.34    101.84 o 
  -8   7   5     1607.64     1590.88     49.12 o 
  -7   7   5     1338.32     1421.47    101.84 o 
  -6   7   5      250.59      280.50     65.90 o 
  -5   7   5      127.71       77.25     34.17 o 
  -4   7   5      403.41      355.37     29.75 o 
  -3   7   5       58.99       24.80     23.16 o 
  -2   7   5      699.64      657.49     34.91 o 
  -1   7   5      114.28      187.05     33.28 o 
   0   7   5     5536.09     5661.54    105.63 o 
   1   7   5      349.82      292.52     25.68 o 
   2   7   5     2834.17     2785.43     67.43 o 
   3   7   5      421.53      273.80     27.71 o 
   4   7   5      184.77      144.47     30.38 o 
   5   7   5      426.91      394.41     44.15 o 
   6   7   5      510.97      381.50     45.01 o 
   7   7   5        6.30      -19.97     32.33 o 
   8   7   5       47.78       10.22     32.79 o 
   9   7   5      489.02      440.72     60.16 o 
  10   7   5      466.29      387.51     49.17 o 
  11   7   5     1033.98     1132.99     78.78 o 
  12   7   5       29.89       23.87     42.35 o 
  13   7   5      753.46      764.82    100.26 o 
  14   7   5       94.93      119.83     86.19 o 
  15   7   5      234.34       84.77    117.75 o 
  16   7   5        4.73      209.19    134.12 o 
 -19   8   5      161.69       51.18    206.85 o 
 -18   8   5       59.58      -40.43     58.75 o 
 -17   8   5      955.14      916.32     79.10 o 
 -16   8   5      644.59      464.14    152.75 o 
 -15   8   5     1478.21     1547.96    155.94 o 
 -14   8   5      131.01      204.33    181.39 o 
 -13   8   5      408.08      606.74     74.00 o 
 -12   8   5       50.31       39.22     24.99 o 
 -11   8   5        1.95      -12.18     28.63 o 
 -10   8   5        8.39       17.82     23.93 o 
  -9   8   5       10.69        3.47     28.64 o 
  -8   8   5      414.21      409.56     18.29 o 
  -7   8   5       53.69       44.55     45.54 o 
  -6   8   5      945.72      887.74     67.08 o 
  -5   8   5      298.63      255.20     43.65 o 
  -4   8   5     3797.95     3670.97    134.67 o 
  -3   8   5      499.50      530.06     22.56 o 
  -2   8   5     1334.81     1307.04     82.68 o 
  -1   8   5      183.63      171.24     21.41 o 
   0   8   5     1009.07     1143.79     53.28 o 
   1   8   5      256.53      224.61     30.85 o 
   2   8   5      191.22      186.26     25.63 o 
   3   8   5      158.32      131.47     26.15 o 
   4   8   5      311.78      358.85     33.68 o 
   5   8   5     1565.03     1513.28     58.79 o 
   6   8   5      641.10      635.56     90.95 o 
   7   8   5     2894.76     3020.54    118.51 o 
   8   8   5     2197.14     2085.64     85.28 o 
   9   8   5      631.69      720.83     57.94 o 
  10   8   5      246.64      108.22     62.47 o 
  11   8   5       21.04       82.07     51.23 o 
  12   8   5       17.53       41.16     66.71 o 
  13   8   5      144.93      136.73     81.87 o 
  14   8   5       50.97      -11.68    169.27 o 
  15   8   5      241.42      197.82    111.44 o 
  16   8   5       48.77     -152.75    197.31 o 
 -19   9   5      865.07      806.50    146.82 o 
 -18   9   5      206.36      315.05    159.12 o 
 -17   9   5      853.51      816.32    133.66 o 
 -16   9   5      324.05      108.20    127.29 o 
 -15   9   5        3.48      -16.27     66.83 o 
 -14   9   5       30.59       -3.38     29.21 o 
 -13   9   5      253.05      181.64     31.38 o 
 -12   9   5      209.57      269.40     34.01 o 
 -11   9   5     2249.92     2198.23     90.94 o 
 -10   9   5     2857.43     2917.45    146.39 o 
  -9   9   5     1736.98     1664.82     91.56 o 
  -8   9   5     3222.04     3208.38    132.93 o 
  -7   9   5      538.19      512.15     63.65 o 
  -6   9   5     1007.32      830.16     70.34 o 
  -5   9   5      146.93      278.72     46.83 o 
  -4   9   5        0.06       23.82     51.39 o 
  -3   9   5        0.16       41.08     47.74 o 
  -2   9   5     1445.93     1368.07     40.82 o 
  -1   9   5      361.57      300.50     23.16 o 
   0   9   5     5810.10     6040.32    170.01 o 
   1   9   5        1.45      -12.40     21.93 o 
   2   9   5     4979.90     4757.85    110.84 o 
   3   9   5     1828.18     1794.81     67.03 o 
   4   9   5     1449.12     1479.95     63.35 o 
   5   9   5      262.59      222.54     40.49 o 
   6   9   5      194.91      217.02     46.94 o 
   7   9   5       51.98       98.65     41.80 o 
   8   9   5      186.37      129.52     51.72 o 
   9   9   5     1149.31     1132.63     79.32 o 
  10   9   5     1045.35      967.85     87.28 o 
  11   9   5     1248.12     1132.02     92.83 o 
  12   9   5      205.78      175.09     80.51 o 
  13   9   5      415.36      408.74     92.50 o 
  14   9   5       59.75       48.31     84.01 o 
  15   9   5      169.26      314.83    149.57 o 
 -18  10   5        3.78     -171.85    171.85 o 
 -17  10   5      432.15      383.65    302.32 o 
 -16  10   5      310.06      398.07    184.58 o 
 -15  10   5      687.58      660.75     65.46 o 
 -14  10   5      754.96      715.98     44.17 o 
 -13  10   5      593.67      505.77     48.81 o 
 -12  10   5      531.62      506.04     71.27 o 
 -11  10   5      140.28      156.37     33.65 o 
 -10  10   5      117.41       87.21     43.89 o 
  -9  10   5        3.44       30.51     56.32 o 
  -8  10   5      652.57      507.22     61.35 o 
  -7  10   5      340.26      419.44    108.20 o 
  -6  10   5     2175.81     2172.57    107.95 o 
  -5  10   5       29.69       -8.49     43.36 o 
  -4  10   5     5051.58     5876.34    313.13 o 
  -3  10   5      297.48      290.24     69.91 o 
  -2  10   5     2206.83     2341.14     57.88 o 
  -1  10   5      146.60      132.03     22.41 o 
   0  10   5       20.95       35.07     23.35 o 
   1  10   5      721.28      579.62     49.61 o 
   2  10   5     1624.58     1513.07     59.50 o 
   3  10   5     1694.13     1767.01     77.40 o 
   4  10   5     1996.40     2248.60     82.70 o 
   5  10   5     1802.95     2007.16    103.15 o 
   6  10   5      807.38      752.62     59.26 o 
   7  10   5      684.24      670.96     90.80 o 
   8  10   5      239.42      211.44     47.86 o 
   9  10   5       54.65       87.42     49.50 o 
  10  10   5       47.27      -35.84     63.15 o 
  11  10   5       19.39      -38.08     61.77 o 
  12  10   5       63.45      -13.08     78.12 o 
  13  10   5      298.86      286.54     89.83 o 
  14  10   5       62.79       18.96     98.90 o 
 -17  11   5      227.88      153.12    114.69 o 
 -16  11   5      189.37      143.54    105.12 o 
 -15  11   5        1.92     -120.52    120.52 o 
 -14  11   5        6.83       48.58     86.06 o 
 -13  11   5        4.80       11.69     22.75 o 
 -12  11   5       91.40       90.98     54.14 o 
 -11  11   5      123.28      191.31     53.97 o 
 -10  11   5      545.09      658.30     75.65 o 
  -9  11   5      134.58      264.54     85.92 o 
  -8  11   5      309.89      277.74     59.74 o 
  -7  11   5      808.85     1053.08     92.97 o 
  -6  11   5      367.43      334.37     68.31 o 
  -5  11   5     1773.57     1652.88    133.66 o 
  -4  11   5        3.23       41.28     37.38 o 
  -3  11   5      236.71      149.29     96.83 o 
  -2  11   5     1001.72     1010.75     49.61 o 
  -1  11   5       70.03       55.10     21.43 o 
   0  11   5     3197.99     3339.86     91.17 o 
   1  11   5      433.57      504.80     56.96 o 
   2  11   5     1174.36     1159.54     70.74 o 
   3  11   5       60.90       86.66     31.19 o 
   4  11   5      202.83      330.28     45.93 o 
   5  11   5       32.32       30.85     38.63 o 
   6  11   5      198.32      170.21     65.23 o 
   7  11   5       21.39      -34.92     37.30 o 
   8  11   5       65.48      165.83     73.49 o 
   9  11   5      298.87      163.00     61.50 o 
  10  11   5      484.17      393.89     95.54 o 
  11  11   5      340.30      290.85     81.02 o 
  12  11   5      206.10      176.16     81.86 o 
  13  11   5      127.18        8.64     93.23 o 
  14  11   5        7.28     -276.86    276.86 o 
 -17  12   5      201.55      117.21    117.68 o 
 -16  12   5      239.97      246.66    119.20 o 
 -15  12   5      518.29      621.18    318.24 o 
 -14  12   5      304.10      238.55     54.80 o 
 -13  12   5      333.91      171.13     53.06 o 
 -12  12   5      295.30      223.83     69.20 o 
 -11  12   5        4.59      -12.94     44.42 o 
 -10  12   5      148.19      155.41     74.13 o 
  -9  12   5       96.71       63.65     69.65 o 
  -8  12   5      194.27      415.88    171.85 o 
  -7  12   5      305.91      229.95     67.08 o 
  -6  12   5     1141.47     1105.63    105.02 o 
  -5  12   5      212.92      101.84     76.38 o 
  -4  12   5     1228.99     1305.11     87.61 o 
  -3  12   5      157.71      123.20    108.55 o 
  -2  12   5      483.20      489.48     70.37 o 
  -1  12   5        9.91      -12.13     21.30 o 
   0  12   5       98.67       92.99     47.77 o 
   1  12   5       49.76       38.82     25.12 o 
   2  12   5       29.96       11.53     20.93 o 
   3  12   5       15.37        2.82     32.05 o 
   4  12   5       97.88       67.99     34.12 o 
   5  12   5       78.80      -16.03     31.90 o 
   6  12   5      830.90      719.42     59.50 o 
   7  12   5      209.08      187.66     47.70 o 
   8  12   5      623.51      642.70     69.16 o 
   9  12   5       78.90      118.12     55.09 o 
  10  12   5        2.30       54.68     58.98 o 
  11  12   5       25.83      -64.28     88.67 o 
  12  12   5       47.46      -56.03    114.70 o 
  13  12   5      119.52        0.00    159.12 o 
 -16  13   5       23.90      200.49    139.52 o 
 -15  13   5        0.06        7.99    114.70 o 
 -14  13   5        0.26      142.64    152.23 o 
 -13  13   5       58.73       55.50     75.43 o 
 -12  13   5      184.37      121.42     56.54 o 
 -11  13   5      281.05      348.67     79.84 o 
 -10  13   5      766.66      632.92     75.32 o 
  -9  13   5      451.38      443.05     66.87 o 
  -8  13   5      791.51      888.06    105.02 o 
  -7  13   5      152.34      215.31     63.65 o 
  -6  13   5      649.87      723.13     80.96 o 
  -5  13   5        2.80      -25.46     53.97 o 
  -4  13   5       13.60       18.08     46.07 o 
  -3  13   5       15.98      -15.91     48.30 o 
  -2  13   5     1253.12     1456.74     96.54 o 
  -1  13   5      137.23      157.95     27.56 o 
   0  13   5     3191.74     3510.51    104.00 o 
   1  13   5       85.71       81.43     27.83 o 
   2  13   5     1797.46     1899.98     79.07 o 
   3  13   5       86.20      147.73     37.91 o 
   4  13   5      400.90      412.43     41.47 o 
   5  13   5       17.79      -19.91     66.14 o 
   6  13   5       82.09      -30.75     45.01 o 
   7  13   5        8.10       36.56     41.90 o 
   8  13   5       90.37       64.10     51.45 o 
   9  13   5      186.91      214.39     57.76 o 
  10  13   5      327.76      244.54     82.36 o 
  11  13   5      306.70      337.33    171.85 o 
  12  13   5      342.09      413.71    248.22 o 
 -14  14   5      573.91      821.98    136.77 o 
 -13  14   5      121.17      171.10     82.69 o 
 -12  14   5      336.80      321.42     97.70 o 
 -11  14   5        3.15       28.52     56.47 o 
 -10  14   5       10.90       -7.57     57.99 o 
  -9  14   5       11.07      -12.29     63.03 o 
  -8  14   5      377.42      366.09    159.12 o 
  -7  14   5      210.62      139.43     62.02 o 
  -6  14   5     1949.00     2235.82    133.96 o 
  -5  14   5       22.33      -16.22     66.83 o 
  -4  14   5     3307.83     3574.62    235.49 o 
  -3  14   5        4.71      -46.53     46.53 o 
  -2  14   5     2076.83     2134.50    111.28 o 
  -1  14   5        0.54      -23.76     57.41 o 
   0  14   5      201.35      250.04     32.45 o 
   1  14   5        0.57      -24.34     24.80 o 
   2  14   5       64.96       19.16     33.90 o 
   3  14   5       73.25      108.20     39.34 o 
   4  14   5      287.09      171.38     55.12 o 
   5  14   5      183.34      164.47     48.01 o 
   6  14   5      786.58     1003.64     70.82 o 
   7  14   5       93.06       53.71     40.25 o 
   8  14   5      533.70      573.11     69.27 o 
   9  14   5       37.46       31.82    114.56 o 
  10  14   5      106.56      -38.19    190.94 o 
  11  14   5       31.76      184.58    178.21 o 
 -13  15   5       45.17     -114.56    114.56 o 
 -12  15   5      170.66       50.43     71.69 o 
 -11  15   5      222.29      244.65     93.50 o 
 -10  15   5      875.53      981.63    105.19 o 
  -9  15   5      243.17      338.08     87.19 o 
  -8  15   5     1082.38     1230.23     99.75 o 
  -7  15   5      102.81      144.84     85.92 o 
  -6  15   5      242.90      271.37     89.11 o 
  -5  15   5        5.59      -30.63     57.94 o 
  -4  15   5        0.05       -2.39     98.24 o 
  -3  15   5        8.07       -6.36     47.28 o 
  -2  15   5      341.31      454.39     68.86 o 
  -1  15   5       38.89       91.28    146.39 o 
   0  15   5      991.32      945.33     43.17 o 
   1  15   5        6.81       10.83     46.85 o 
   2  15   5     1368.75     1524.36     78.23 o 
   3  15   5        1.34       42.27     32.93 o 
   4  15   5      648.99      667.84    102.89 o 
   5  15   5        0.67       -4.22     42.82 o 
   6  15   5       74.18      121.84    101.84 o 
   7  15   5        3.82       41.13    111.38 o 
   8  15   5      185.11      241.39     91.52 o 
   9  15   5      310.69       76.38    133.66 o 
 -11  16   5      176.58      267.41     95.08 o 
 -10  16   5       21.51      110.11     83.02 o 
  -9  16   5      148.29      212.07    113.53 o 
  -8  16   5      221.35      249.05    101.82 o 
  -7  16   5       69.26      233.49     78.17 o 
  -6  16   5     1508.63     1445.02    216.40 o 
  -5  16   5       11.62      -34.21     81.87 o 
  -4  16   5     1935.26     1799.25    132.63 o 
  -3  16   5       20.42       82.60    155.94 o 
  -2  16   5      859.20      763.77     89.85 o 
  -1  16   5       30.52       66.73     48.09 o 
   0  16   5        1.54      -42.07     65.73 o 
   1  16   5      109.62      164.57    248.22 o 
   2  16   5      520.18      528.72     86.90 o 
   3  16   5      205.19      107.07     89.16 o 
   4  16   5      646.26      719.21    116.17 o 
   5  16   5      122.47      267.45    109.64 o 
   6  16   5      554.31      469.24    124.79 o 
   7  16   5       14.14       63.40    117.75 o 
  -9  17   5        8.53      -48.74     98.00 o 
  -8  17   5      456.44      299.33    122.97 o 
  -7  17   5       23.10       27.37     68.87 o 
  -6  17   5      200.05      137.87    101.51 o 
  -5  17   5       97.09       -0.91     83.46 o 
  -4  17   5        0.93        8.13    124.11 o 
  -3  17   5      218.05      317.53     89.16 o 
  -2  17   5      353.54      479.49    103.54 o 
  -1  17   5       68.57      -10.15     89.47 o 
   0  17   5      610.37      420.07    197.31 o 
   1  17   5        3.33     -159.12    159.12 o 
   2  17   5      427.57      108.20    178.21 o 
   3  17   5       72.24        0.00    159.12 o 
   4  17   5       93.82      146.39    165.48 o 
   5  17   5       47.72      -50.92    140.02 o 
  -6  18   5      341.08      401.96    144.97 o 
  -5  18   5        0.91      -89.97    131.34 o 
  -4  18   5      312.57      311.87    203.67 o 
  -3  18   5       21.94      -31.82    190.94 o 
  -2  18   5      352.06       25.46    197.31 o 
  -1  18   5       55.12      -12.73    273.68 o 
   0  18   5      122.60      -31.82    190.94 o 
   1  18   5       97.03      -70.01    178.21 o 
   2  18   5       11.11       44.55    178.21 o 
 -22   0   6      298.17      299.14    197.31 o 
 -20   0   6      172.66      381.88    216.40 o 
 -18   0   6      474.88      432.80    101.84 o 
 -16   0   6     1135.29      954.71    108.20 o 
 -14   0   6     6484.46     7077.56    280.05 o 
 -12   0   6     1285.15     1502.07    108.20 o 
 -10   0   6    13944.29    14326.96    407.34 o 
  -8   0   6    33720.89    33123.02    578.30 o 
  -6   0   6    26598.69    25468.26    514.51 o 
  -4   0   6     1184.44     1051.73     62.53 o 
  -2   0   6      346.89      317.71     41.18 o 
   0   0   6       36.06       83.17     33.53 o 
   2   0   6    37044.35    36003.64    904.44 o 
   4   0   6    38992.24    37981.63    987.67 o 
   6   0   6     8742.76     8421.93    274.09 o 
   8   0   6       15.30       38.19     76.38 o 
  10   0   6      656.60      640.25    110.19 o 
  12   0   6      430.81      282.77     91.65 o 
  14   0   6      436.40      458.26    159.12 o 
  16   0   6      205.78      -89.11    146.39 o 
 -22   1   6      213.62      327.78    200.49 o 
 -21   1   6       31.09      433.17    155.94 o 
 -20   1   6      236.74      169.25    146.39 o 
 -19   1   6        6.10       14.24     86.73 o 
 -18   1   6        4.56      -30.01     63.65 o 
 -17   1   6      294.76      274.25     67.06 o 
 -16   1   6      152.77       66.10     73.19 o 
 -15   1   6      605.53      639.16     65.14 o 
 -14   1   6    10709.17    10687.46    259.17 o 
 -13   1   6        1.56       28.64     40.50 o 
 -12   1   6    10535.88    11024.56    391.43 o 
 -11   1   6      315.23      277.78     40.50 o 
 -10   1   6     7451.45     7062.90    137.53 o 
  -9   1   6     1922.28     2266.27     52.15 o 
  -8   1   6     1441.47     1499.69     38.63 o 
  -7   1   6      832.22     1015.33     40.40 o 
  -6   1   6     1630.09     1411.65     45.93 o 
  -5   1   6     1788.96     1895.01     49.91 o 
  -4   1   6    26436.57    26053.64    433.61 o 
  -3   1   6      534.17      570.30     33.99 o 
  -2   1   6    41187.18    39953.80    694.48 o 
  -1   1   6      650.88      699.42     53.48 o 
   0   1   6     3707.53     3166.62     86.40 o 
   1   1   6     4924.73     4559.10    108.68 o 
   2   1   6     1065.94      993.73     47.79 o 
   3   1   6      419.87      428.89     42.26 o 
   4   1   6      171.19      147.65     33.92 o 
   5   1   6      286.07      420.43     41.77 o 
   6   1   6     5926.47     5849.81    155.63 o 
   7   1   6      431.54      470.04     54.85 o 
   8   1   6     5559.89     5636.35    160.98 o 
   9   1   6      167.46      225.82     51.50 o 
  10   1   6     3149.36     3094.23    127.66 o 
  11   1   6        0.25       56.44     60.43 o 
  12   1   6       30.76       -6.55     74.47 o 
  13   1   6        2.43      143.80     72.35 o 
  14   1   6       15.04       44.55     70.20 o 
  15   1   6        0.46       26.58     63.16 o 
  16   1   6       59.95      284.11    157.38 o 
  17   1   6        2.12        0.59    146.22 o 
 -21   2   6       56.79      345.82    174.83 o 
 -20   2   6      324.07      153.26    260.95 o 
 -19   2   6      179.44      185.39     83.60 o 
 -18   2   6      299.39      205.31     68.78 o 
 -17   2   6       37.88       86.47     64.22 o 
 -16   2   6       65.92      177.23    105.02 o 
 -15   2   6      102.28      106.79     54.86 o 
 -14   2   6       34.59        3.64     23.64 o 
 -13   2   6      213.92      182.51     32.75 o 
 -12   2   6      756.05      714.61    101.84 o 
 -11   2   6        1.03        5.83     25.90 o 
 -10   2   6     6025.43     6268.09    172.79 o 
  -9   2   6     1535.09     1645.90     90.91 o 
  -8   2   6     4067.25     3530.85     68.00 o 
  -7   2   6     1506.45     1725.08     49.61 o 
  -6   2   6    12679.15    12566.96    198.44 o 
  -5   2   6       36.67       10.27     22.05 o 
  -4   2   6     5246.68     5300.62    102.21 o 
  -3   2   6     5926.75     6004.59    111.70 o 
  -2   2   6      434.71      547.56     34.91 o 
  -1   2   6      611.85      807.92     34.12 o 
   0   2   6     5914.48     5462.64    154.76 o 
   1   2   6        0.18       -6.19     26.19 o 
   2   2   6     9072.85     8347.94    167.45 o 
   3   2   6      336.35      410.49     65.23 o 
   4   2   6    16327.46    16701.50    325.79 o 
   5   2   6        3.00       -7.03     31.91 o 
   6   2   6     7052.49     7568.86    177.90 o 
   7   2   6      656.17      632.37     56.96 o 
   8   2   6      533.37      487.75     70.74 o 
   9   2   6      229.56      109.03     45.87 o 
  10   2   6      167.57      110.25     52.27 o 
  11   2   6       66.30        2.65     71.13 o 
  12   2   6      636.75      648.72     64.03 o 
  13   2   6        8.59      -44.99     60.11 o 
  14   2   6      704.07      725.62     91.08 o 
  15   2   6        2.56      -31.10    114.19 o 
  16   2   6      269.93      154.26    213.22 o 
  17   2   6        8.24       79.42    257.77 o 
 -21   3   6       79.10      296.89    145.80 o 
 -20   3   6       15.88      -43.96    136.84 o 
 -19   3   6       25.36        1.38     85.92 o 
 -18   3   6        3.45       43.94     67.08 o 
 -17   3   6      195.62      220.53     79.56 o 
 -16   3   6       35.50       22.69     47.74 o 
 -15   3   6      430.78      369.95     82.74 o 
 -14   3   6     2644.96     2513.19    100.90 o 
 -13   3   6        4.46      -12.73     32.75 o 
 -12   3   6     9107.85     9246.40    191.12 o 
 -11   3   6      109.35       89.85     11.51 o 
 -10   3   6     7756.05     7729.32    159.91 o 
  -9   3   6      629.35      561.55     34.16 o 
  -8   3   6      213.87      218.04     21.92 o 
  -7   3   6      556.09      740.46     29.99 o 
  -6   3   6     4421.23     4527.74     87.02 o 
  -5   3   6       36.69       24.78     17.40 o 
  -4   3   6    20200.41    18861.61    276.80 o 
  -3   3   6        1.21       -3.40     15.86 o 
  -2   3   6    16209.24    15641.52    257.24 o 
  -1   3   6     3015.62     3100.87     77.17 o 
   0   3   6     5203.46     4856.04     98.34 o 
   1   3   6      124.15       77.97     32.61 o 
   2   3   6     6313.32     6218.24    121.24 o 
   3   3   6     1818.41     1934.52     58.83 o 
   4   3   6        3.59       27.20     27.11 o 
   5   3   6       41.85       41.24     41.30 o 
   6   3   6     6604.43     6881.58    209.99 o 
   7   3   6      247.73      249.86     40.09 o 
   8   3   6     8071.13     8882.09    204.50 o 
   9   3   6       28.15        1.22     38.53 o 
  10   3   6      532.64      646.95     54.86 o 
  11   3   6        0.66       56.04     46.74 o 
  12   3   6       61.84       20.87     62.88 o 
  13   3   6        2.99      -74.24     83.01 o 
  14   3   6        8.14      -47.92     67.05 o 
  15   3   6        0.44      -24.19    100.59 o 
  16   3   6       48.75      172.43    123.70 o 
  17   3   6        9.78       31.82    190.94 o 
 -21   4   6        1.08      181.45    123.21 o 
 -20   4   6      348.83      522.58    175.03 o 
 -19   4   6       81.98      119.83     47.58 o 
 -18   4   6      352.44      350.87     58.75 o 
 -17   4   6       18.29       42.43     39.85 o 
 -16   4   6      832.91      930.56     63.55 o 
 -15   4   6      132.32      162.73     63.65 o 
 -14   4   6      210.09      219.96     47.74 o 
 -13   4   6      392.58      359.48     70.01 o 
 -12   4   6      823.51      830.45     57.28 o 
 -11   4   6        7.16       18.18     35.01 o 
 -10   4   6     8019.90     8044.02    225.95 o 
  -9   4   6      106.14       80.78     26.99 o 
  -8   4   6    13648.34    12522.36    206.12 o 
  -7   4   6       48.73       16.06     45.06 o 
  -6   4   6    18985.84    19219.95    282.45 o 
  -5   4   6      118.32       98.86     17.62 o 
  -4   4   6     7110.15     7252.84    123.37 o 
  -3   4   6      197.20      184.78     21.20 o 
  -2   4   6      160.24      187.00     33.07 o 
  -1   4   6      304.58      278.14     37.67 o 
   0   4   6     5858.93     6387.43    123.29 o 
   1   4   6     1386.78     1582.04     50.50 o 
   2   4   6     1909.56     1963.11     58.23 o 
   3   4   6      136.53      114.33     29.57 o 
   4   4   6    14053.48    13798.11    257.14 o 
   5   4   6       84.21       74.81     33.07 o 
   6   4   6     4491.81     4372.37    110.24 o 
   7   4   6      242.00      270.26     36.58 o 
   8   4   6      160.12      225.30     55.85 o 
   9   4   6       94.26       16.90     36.78 o 
  10   4   6      137.60       90.01     55.12 o 
  11   4   6        8.78       45.71     44.18 o 
  12   4   6      265.39      270.45     69.82 o 
  13   4   6       61.18        3.85     81.60 o 
  14   4   6      345.03      354.97     73.41 o 
  15   4   6       39.22       51.59    105.12 o 
  16   4   6      156.89     -175.03    175.03 o 
 -21   5   6      252.23      215.66    159.12 o 
 -20   5   6       70.02      100.56     84.73 o 
 -19   5   6       52.77      -26.58     53.90 o 
 -18   5   6        3.03       39.46     57.28 o 
 -17   5   6       66.50       98.57     54.53 o 
 -16   5   6      334.41      358.24     51.23 o 
 -15   5   6      163.12      173.36     47.10 o 
 -14   5   6     1605.70     1649.83    127.29 o 
 -13   5   6       34.30       -9.38     38.48 o 
 -12   5   6     4732.88     4467.54    114.19 o 
 -11   5   6     1544.01     1590.11     58.78 o 
 -10   5   6     1761.21     1576.85    114.56 o 
  -9   5   6      178.90      135.25     47.74 o 
  -8   5   6      406.51      420.67     35.01 o 
  -7   5   6      270.24      276.69     29.21 o 
  -6   5   6      420.72      376.96     24.36 o 
  -5   5   6     4069.94     4190.63     79.51 o 
  -4   5   6    19750.54    19631.34    289.67 o 
  -3   5   6       66.33       86.83     17.40 o 
  -2   5   6    24877.72    24179.39    352.47 o 
  -1   5   6      634.76      636.01     30.82 o 
   0   5   6     5782.65     5514.22    102.07 o 
   1   5   6     1196.84     1041.07     56.04 o 
   2   5   6     1357.19     1490.73     54.86 o 
   3   5   6      181.46      142.89     30.38 o 
   4   5   6       29.86       39.74     31.95 o 
   5   5   6      627.68      471.70     39.01 o 
   6   5   6     3534.22     3670.61    104.44 o 
   7   5   6       25.81      -14.74     32.01 o 
   8   5   6     7732.79     8070.48    208.22 o 
   9   5   6      113.01      113.18     44.25 o 
  10   5   6      611.66      583.99     59.21 o 
  11   5   6      295.96      410.38     57.88 o 
  12   5   6      277.51      304.18     59.96 o 
  13   5   6      116.46      136.10     67.36 o 
  14   5   6        7.50      -72.56     89.11 o 
  15   5   6       22.65      104.38    111.44 o 
  16   5   6       46.82       73.42    375.52 o 
 -20   6   6      300.36      262.11    122.24 o 
 -19   6   6      129.64       93.73     76.38 o 
 -18   6   6      228.09      198.14     58.37 o 
 -17   6   6       87.66       83.74     92.29 o 
 -16   6   6     1151.13     1169.04     95.47 o 
 -15   6   6       42.25       -1.91     35.10 o 
 -14   6   6     1098.10     1069.93     79.56 o 
 -13   6   6       94.22      109.21     44.55 o 
 -12   6   6       61.71       43.55     30.24 o 
 -11   6   6      588.56      597.93     44.21 o 
 -10   6   6     4491.81     4711.16    111.75 o 
  -9   6   6      127.57      124.74     57.28 o 
  -8   6   6    13133.95    13678.73    249.04 o 
  -7   6   6      131.83      143.13     23.29 o 
  -6   6   6    10519.92    10484.23    185.98 o 
  -5   6   6      411.23      487.03     31.23 o 
  -4   6   6     3263.01     2783.27     61.92 o 
  -3   6   6     1026.49     1042.93     33.60 o 
  -2   6   6       40.09       27.28     17.40 o 
  -1   6   6     4163.23     4171.40     82.17 o 
   0   6   6     3538.82     3644.29     77.19 o 
   1   6   6     3021.80     2860.95    124.94 o 
   2   6   6     4183.60     3989.90     91.07 o 
   3   6   6      217.06      196.21     37.98 o 
   4   6   6     9946.73    10221.55    209.49 o 
   5   6   6      124.64       85.94     31.23 o 
   6   6   6     2956.46     2972.42    136.88 o 
   7   6   6       78.46       48.29     36.49 o 
   8   6   6        6.16       -5.93     43.30 o 
   9   6   6      169.97      124.93     44.34 o 
  10   6   6      155.75      181.78     55.12 o 
  11   6   6      127.00      151.03     56.46 o 
  12   6   6      111.46       16.52     60.16 o 
  13   6   6       55.40       46.86     61.56 o 
  14   6   6      303.48      353.36    114.69 o 
  15   6   6       56.33      213.95    116.75 o 
  16   6   6      192.33      -52.56    129.59 o 
 -20   7   6       68.66       62.94     97.64 o 
 -19   7   6        1.20       96.94     95.47 o 
 -18   7   6        5.83      -45.78    140.02 o 
 -17   7   6       79.31      -25.46     57.28 o 
 -16   7   6      462.50      554.90     62.62 o 
 -15   7   6      981.29      863.16     64.58 o 
 -14   7   6     1217.25     1279.42    124.11 o 
 -13   7   6      658.58      673.40     35.65 o 
 -12   7   6     2605.07     2742.27     90.23 o 
 -11   7   6     1365.75     1428.98     57.46 o 
 -10   7   6     1105.40     1065.37     45.54 o 
  -9   7   6       17.64       31.82     41.37 o 
  -8   7   6      325.65      291.55     24.15 o 
  -7   7   6      105.19       69.32     37.67 o 
  -6   7   6      905.61      884.83     29.19 o 
  -5   7   6       95.30       82.96     16.54 o 
  -4   7   6    12606.27    12846.60    218.19 o 
  -3   7   6        2.16       16.01     28.48 o 
  -2   7   6    15727.00    16051.29    257.20 o 
  -1   7   6        5.22       -5.26     21.17 o 
   0   7   6     8284.90     8356.03    188.33 o 
   1   7   6      571.17      488.74     31.50 o 
   2   7   6     1602.27     1470.61     51.75 o 
   3   7   6      593.78      645.74     37.72 o 
   4   7   6       74.76       10.08     34.31 o 
   5   7   6      563.88      648.80     45.91 o 
   6   7   6     3158.57     2939.03     99.03 o 
   7   7   6      255.92      190.50     37.30 o 
   8   7   6     4038.12     3770.03    124.80 o 
   9   7   6      609.42      656.39     75.09 o 
  10   7   6     1044.58     1110.05     86.35 o 
  11   7   6      629.65      728.96     68.76 o 
  12   7   6      273.16      198.43    105.28 o 
  13   7   6      192.37      132.87     65.86 o 
  14   7   6       12.53       86.20    125.39 o 
  15   7   6        6.62      202.71    138.75 o 
 -20   8   6      251.40      560.09    235.49 o 
 -19   8   6      305.15      518.83    168.66 o 
 -18   8   6      278.33      229.13     84.73 o 
 -17   8   6      173.53      229.13     60.38 o 
 -16   8   6      334.78      245.39     53.34 o 
 -15   8   6        0.65       12.73     39.85 o 
 -14   8   6      307.77      298.43     65.84 o 
 -13   8   6      223.70      188.87     29.12 o 
 -12   8   6       57.98       44.61     33.02 o 
 -11   8   6      567.67      625.63    101.84 o 
 -10   8   6     1819.28     1851.48     62.02 o 
  -9   8   6      861.53      925.49     39.85 o 
  -8   8   6     5785.62     5778.51    118.55 o 
  -7   8   6     1387.30     1297.66     64.07 o 
  -6   8   6     3274.26     3358.13    119.89 o 
  -5   8   6       13.02       29.40     41.16 o 
  -4   8   6     1288.99     1232.95     79.01 o 
  -3   8   6      228.65      275.39     22.20 o 
  -2   8   6      384.48      517.77     31.90 o 
  -1   8   6      343.72      459.10     30.65 o 
   0   8   6     1422.84     1192.75     42.72 o 
   1   8   6        0.71        8.07     22.02 o 
   2   8   6     5416.58     5359.82    115.97 o 
   3   8   6      610.35      563.33     38.06 o 
   4   8   6     2858.82     2885.58     85.64 o 
   5   8   6      230.21      258.83     38.05 o 
   6   8   6     1182.57     1004.74     58.67 o 
   7   8   6        7.46      -37.97     37.97 o 
   8   8   6       40.97       44.09     40.05 o 
   9   8   6        3.81      -31.22     41.71 o 
  10   8   6      204.19      190.07     47.78 o 
  11   8   6       47.48        4.43     68.34 o 
  12   8   6      265.81      383.25     74.93 o 
  13   8   6      218.66      113.96     97.37 o 
  14   8   6      264.68      195.52    112.24 o 
  15   8   6      163.42      297.12    140.43 o 
 -19   9   6        1.03      -79.21    311.87 o 
 -18   9   6        0.63       50.21     72.03 o 
 -17   9   6      286.79      223.48     63.65 o 
 -16   9   6      242.54      136.65     82.74 o 
 -15   9   6      519.02      441.58     89.11 o 
 -14   9   6     1743.76     1701.45     66.12 o 
 -13   9   6      244.71      174.68     35.17 o 
 -12   9   6     4053.03     4480.97    113.87 o 
 -11   9   6      537.81      570.47    143.21 o 
 -10   9   6     2065.68     2244.53     63.16 o 
  -9   9   6      402.69      431.39     73.19 o 
  -8   9   6        4.35      -43.36     43.36 o 
  -7   9   6      232.98      177.73     49.12 o 
  -6   9   6     2928.76     3165.12    133.95 o 
  -5   9   6       15.54      -21.95     40.93 o 
  -4   9   6     8658.89     8697.33    232.37 o 
  -3   9   6      631.52      669.35     46.85 o 
  -2   9   6    10621.31    10872.80    252.63 o 
  -1   9   6        3.26       -6.97     20.93 o 
   0   9   6     9452.98     9993.61    198.38 o 
   1   9   6      972.96      996.66     45.16 o 
   2   9   6     1949.84     1743.81     62.74 o 
   3   9   6      577.25      580.38     48.69 o 
   4   9   6        1.96      -18.00     31.23 o 
   5   9   6      288.39      157.68     74.41 o 
   6   9   6     1208.45     1578.63    148.88 o 
   7   9   6      114.01       96.50     56.66 o 
   8   9   6      665.73      694.23     63.10 o 
   9   9   6      181.50      168.81     51.45 o 
  10   9   6      480.04      529.84     72.57 o 
  11   9   6      515.08      450.23     90.40 o 
  12   9   6      139.89      -39.61     94.85 o 
  13   9   6      198.93      145.50     99.77 o 
  14   9   6       20.40     -101.01    114.56 o 
 -18  10   6      249.44      245.98    120.93 o 
 -17  10   6      180.98      229.13    126.01 o 
 -16  10   6      150.72      178.21    111.38 o 
 -15  10   6       53.75       46.23     24.24 o 
 -14  10   6        5.46      -22.88     26.11 o 
 -13  10   6       61.56       52.52     45.38 o 
 -12  10   6      176.09      181.75     27.67 o 
 -11  10   6     1615.53     1567.38    105.50 o 
 -10  10   6      536.35      445.80     76.38 o 
  -9  10   6     1211.16     1190.20     96.06 o 
  -8  10   6     2803.79     2643.89    127.10 o 
  -7  10   6      264.16      247.52    101.84 o 
  -6  10   6     4603.49     4576.39    251.99 o 
  -5  10   6      690.90      813.37     66.70 o 
  -4  10   6     3517.95     3952.30    136.57 o 
  -3  10   6        4.69       34.16     26.64 o 
  -2  10   6       39.81       13.82     16.58 o 
  -1  10   6        7.30       20.69     36.38 o 
   0  10   6     1013.34      993.58     47.11 o 
   1  10   6       48.14       27.39     34.91 o 
   2  10   6     4848.52     5101.70    135.81 o 
   3  10   6     1399.58     1375.59     61.92 o 
   4  10   6     1738.02     1714.05     71.60 o 
   5  10   6     1483.99     1306.08     85.44 o 
   6  10   6     1523.49     1650.42     98.86 o 
   7  10   6      208.83      227.54     80.84 o 
   8  10   6      147.03       86.64     71.66 o 
   9  10   6       13.96       31.51     52.91 o 
  10  10   6       17.21       53.52     58.79 o 
  11  10   6       27.10       77.89     99.37 o 
  12  10   6      228.42      412.28    149.68 o 
  13  10   6      168.71      270.85    140.43 o 
  14  10   6      180.84      380.73    120.79 o 
 -18  11   6      169.84      227.13    129.73 o 
 -17  11   6      356.16      150.93    122.20 o 
 -16  11   6      273.19       20.79    168.66 o 
 -15  11   6      270.53      161.49    113.12 o 
 -14  11   6      423.47      386.29     48.47 o 
 -13  11   6      253.27      216.74    153.10 o 
 -12  11   6      862.91      892.53     69.59 o 
 -11  11   6       66.71      103.83     46.74 o 
 -10  11   6      610.08      567.78    101.84 o 
  -9  11   6      131.47      147.62     69.65 o 
  -8  11   6      168.85      126.80     63.65 o 
  -7  11   6     1365.33     1445.02     91.56 o 
  -6  11   6     2093.78     2068.82    117.75 o 
  -5  11   6     1731.04     1831.05    101.91 o 
  -4  11   6     3115.23     3255.11    133.64 o 
  -3  11   6      355.26      267.40     56.17 o 
  -2  11   6     2967.87     2917.18    125.86 o 
  -1  11   6       49.90       44.69     28.33 o 
   0  11   6     3501.26     3200.53     94.27 o 
   1  11   6      587.65      637.56     43.31 o 
   2  11   6      714.10      620.63     56.04 o 
   3  11   6      380.94      350.13     49.61 o 
   4  11   6       24.38       -3.43     40.42 o 
   5  11   6      158.66      131.34     41.15 o 
   6  11   6      834.52      730.96     65.53 o 
   7  11   6       23.80      114.86     48.54 o 
   8  11   6      427.13      508.79     71.77 o 
   9  11   6       75.68        1.10     54.87 o 
  10  11   6      398.17      382.26     84.19 o 
  11  11   6      326.27      345.02    111.33 o 
  12  11   6      179.08      609.24    149.87 o 
  13  11   6       35.57      -14.32    105.50 o 
 -17  12   6       96.23      -18.70    120.93 o 
 -16  12   6       55.03       50.60    117.75 o 
 -15  12   6       75.38     -136.07    136.07 o 
 -14  12   6       32.52       60.54     56.26 o 
 -13  12   6        0.24        6.83     48.56 o 
 -12  12   6       28.59      -54.39     54.88 o 
 -11  12   6       27.99      -51.59     51.59 o 
 -10  12   6      432.06      362.79     73.00 o 
  -9  12   6      453.94      335.52     77.90 o 
  -8  12   6      732.94      798.67     85.92 o 
  -7  12   6      305.27      322.64     64.58 o 
  -6  12   6      281.60      247.65     66.31 o 
  -5  12   6      918.12      995.40     84.73 o 
  -4  12   6      422.87      350.89     73.70 o 
  -3  12   6      194.25      265.96     57.01 o 
  -2  12   6      109.12       57.05     59.71 o 
  -1  12   6       13.21       22.54     32.23 o 
   0  12   6        5.71       47.60     38.58 o 
   1  12   6      111.47       91.93     32.84 o 
   2  12   6     1042.21     1216.31     59.23 o 
   3  12   6       27.42       51.86     32.54 o 
   4  12   6      825.24      844.71     57.15 o 
   5  12   6      144.32       89.86     64.33 o 
   6  12   6      511.44      521.83     53.40 o 
   7  12   6        1.42      -57.09     57.09 o 
   8  12   6       58.34      -27.15     75.33 o 
   9  12   6       29.36      -19.71     59.87 o 
  10  12   6       24.60       18.77     73.07 o 
  11  12   6        3.73      -71.13     71.13 o 
  12  12   6      114.32      114.56     95.32 o 
 -16  13   6       84.20       46.51    140.02 o 
 -15  13   6       75.32      229.32    148.31 o 
 -14  13   6      243.64      257.71    119.20 o 
 -13  13   6      229.72      181.13     67.97 o 
 -12  13   6      517.09      693.41     89.00 o 
 -11  13   6       78.97       38.37     69.05 o 
 -10  13   6      708.22      775.84    222.76 o 
  -9  13   6       34.26       28.93     69.37 o 
  -8  13   6      189.59      211.89     85.92 o 
  -7  13   6      296.38      238.34    165.48 o 
  -6  13   6      186.97      102.05     60.59 o 
  -5  13   6       20.59       86.98     63.65 o 
  -4  13   6     1655.96     1503.24    178.21 o 
  -3  13   6       45.25      120.11     64.08 o 
  -2  13   6     1100.08     1067.43    112.08 o 
  -1  13   6       88.93       50.81     38.58 o 
   0  13   6      258.72      214.09     31.33 o 
   1  13   6      185.28      146.20     56.96 o 
   2  13   6       68.34       51.11     31.23 o 
   3  13   6        2.72      -32.51     32.51 o 
   4  13   6      326.80      261.41     68.90 o 
   5  13   6        7.34       24.28     43.70 o 
   6  13   6      536.81      433.72    140.80 o 
   7  13   6       46.83       61.03     48.54 o 
   8  13   6      417.34      423.02     87.93 o 
   9  13   6      148.84      196.00     58.09 o 
  10  13   6      121.82      271.03    107.73 o 
  11  13   6      225.15      171.85    171.85 o 
 -14  14   6        8.88       59.92    156.75 o 
 -13  14   6       18.89       50.76     88.38 o 
 -12  14   6        7.38       76.16     72.19 o 
 -11  14   6       56.18      -61.08     76.99 o 
 -10  14   6      309.85      322.39     74.79 o 
  -9  14   6      539.45      551.85    120.93 o 
  -8  14   6      953.30      890.70    108.20 o 
  -7  14   6      187.85      157.12     71.23 o 
  -6  14   6      701.83      717.14    116.75 o 
  -5  14   6      175.49      117.05     70.57 o 
  -4  14   6      172.65      178.61     62.02 o 
  -3  14   6       40.10       57.28     65.49 o 
  -2  14   6       39.51       55.36     56.43 o 
  -1  14   6        0.36      -22.98     25.72 o 
   0  14   6      511.66      593.40     46.85 o 
   1  14   6        3.02        0.11     42.26 o 
   2  14   6     1068.15     1082.56    104.73 o 
   3  14   6      136.01      176.18     45.54 o 
   4  14   6      924.94      834.52     68.16 o 
   5  14   6      306.81      289.52     97.38 o 
   6  14   6      157.43      114.24     52.39 o 
   7  14   6      102.73       22.69     44.17 o 
   8  14   6        0.21      -67.08     73.71 o 
   9  14   6       53.33      229.13    210.04 o 
  10  14   6       58.87      280.05    210.04 o 
 -13  15   6      504.72      636.40    158.75 o 
 -12  15   6      431.27      486.38    104.07 o 
 -11  15   6       93.03       63.48     80.53 o 
 -10  15   6      348.29      447.24    191.62 o 
  -9  15   6        0.31      -67.89     67.89 o 
  -8  15   6        8.18       75.10     84.73 o 
  -7  15   6       90.06      223.39     82.70 o 
  -6  15   6      256.99      305.19     77.75 o 
  -5  15   6       24.46      145.36     82.74 o 
  -4  15   6      215.68      219.86     76.38 o 
  -3  15   6        2.69      -50.32     73.19 o 
  -2  15   6      217.88      132.47    101.84 o 
  -1  15   6       66.72      135.18     59.93 o 
   0  15   6      470.69      466.65     51.11 o 
   1  15   6      296.89      303.37     41.81 o 
   2  15   6       87.20       77.34     72.57 o 
   3  15   6      131.08       55.64     81.76 o 
   4  15   6      102.52        4.39     64.04 o 
   5  15   6       17.11       71.28     50.92 o 
   6  15   6      235.31      132.83    124.11 o 
   7  15   6      239.41      292.62     88.29 o 
   8  15   6      209.31      210.04    127.29 o 
 -11  16   6      105.90      -35.44     79.65 o 
 -10  16   6      265.84      312.35     95.84 o 
  -9  16   6      262.17      386.88     94.01 o 
  -8  16   6      656.99      738.03    222.76 o 
  -7  16   6       79.35      139.11    149.57 o 
  -6  16   6      548.53      327.65    175.03 o 
  -5  16   6        0.67        8.49     62.62 o 
  -4  16   6       51.33       74.79    187.76 o 
  -3  16   6        3.57      -69.45    124.11 o 
  -2  16   6       68.22       41.27    194.12 o 
  -1  16   6        2.18      -44.26    181.39 o 
   0  16   6      179.26      187.56     81.71 o 
   1  16   6       32.41      -11.92     60.18 o 
   2  16   6      160.40      169.40     92.29 o 
   3  16   6      113.36      149.78     71.78 o 
   4  16   6      272.81      220.77     92.62 o 
   5  16   6       76.23       28.56     76.11 o 
   6  16   6      279.48      299.14    133.66 o 
   7  16   6       14.08       10.83    254.59 o 
  -9  17   6        5.57     -109.48    115.82 o 
  -8  17   6        0.20       36.78    214.19 o 
  -7  17   6       83.90      172.33    116.17 o 
  -6  17   6       66.61        9.69     91.56 o 
  -5  17   6       77.54      133.00    108.71 o 
  -4  17   6       59.40       69.50    110.10 o 
  -3  17   6       51.85      156.04    122.69 o 
  -2  17   6       99.02      172.40    108.20 o 
  -1  17   6       29.03       12.09     82.74 o 
   0  17   6      249.24      273.68    229.13 o 
   1  17   6      160.14      509.18    248.22 o 
   2  17   6      162.73       89.11    241.86 o 
   3  17   6       52.57      254.59    254.59 o 
   4  17   6        1.62       12.73    184.58 o 
  -5  18   6        3.32      146.39    210.04 o 
  -4  18   6        0.51      108.20    197.31 o 
  -3  18   6        1.88     -178.21    178.21 o 
  -2  18   6        3.90       19.09    248.22 o 
  -1  18   6       59.70      152.75    178.21 o 
   0  18   6       54.69       89.11    178.21 o 
 -21   0   7     2844.86     2794.11    330.96 o 
 -19   0   7     1031.10      763.77    216.40 o 
 -17   0   7     1517.04     1311.13    133.66 o 
 -15   0   7     1039.40     1069.27    108.20 o 
 -13   0   7     7115.10     7185.76    267.32 o 
 -11   0   7     5748.23     5771.24    163.62 o 
  -9   0   7       98.25       93.94     22.28 o 
  -7   0   7      840.20      772.81     47.10 o 
  -5   0   7     1977.90     1979.75     85.51 o 
  -3   0   7       75.38       95.14     41.18 o 
  -1   0   7       51.60       69.59     54.10 o 
   1   0   7    10023.01    10647.48    528.27 o 
   3   0   7       11.07       35.01     45.01 o 
   5   0   7      279.38      122.46     56.12 o 
   7   0   7     4095.97     4316.68    193.37 o 
   9   0   7     2916.31     3124.85    197.31 o 
  11   0   7     2500.94     2168.88    191.23 o 
  13   0   7     1014.66      859.24    171.85 o 
  15   0   7       86.85      -70.01    152.75 o 
 -22   1   7        2.48       54.10    334.15 o 
 -21   1   7       12.74      144.27    132.93 o 
 -20   1   7       13.54      -89.11    146.39 o 
 -19   1   7     1204.38     1293.02    124.11 o 
 -18   1   7       66.70        5.39     95.47 o 
 -17   1   7      482.83      438.65     65.14 o 
 -16   1   7       76.22      191.08     66.83 o 
 -15   1   7     4711.45     4767.96    356.42 o 
 -14   1   7      101.48       73.19     66.83 o 
 -13   1   7     3462.65     3442.44    130.48 o 
 -12   1   7      397.36      336.28     92.29 o 
 -11   1   7      122.22      121.68     21.16 o 
 -10   1   7       33.24       43.79     21.33 o 
  -9   1   7      724.42      647.69     28.37 o 
  -8   1   7      105.37      117.88     22.80 o 
  -7   1   7     2545.18     2666.02     68.15 o 
  -6   1   7        0.28      -13.97     18.84 o 
  -5   1   7        5.64        0.00     23.89 o 
  -4   1   7      113.46      141.34     23.05 o 
  -3   1   7       81.42      101.33     27.56 o 
  -2   1   7       45.24       16.01     22.96 o 
  -1   1   7       25.22       45.89     26.69 o 
   0   1   7      304.59      331.86     54.46 o 
   1   1   7      729.32      807.77     46.27 o 
   2   1   7     3344.32     3989.97    105.71 o 
   3   1   7      802.02      908.39     53.25 o 
   4   1   7     1256.92     1279.99     61.08 o 
   5   1   7      553.61      587.48     51.23 o 
   6   1   7      307.93      374.06     51.02 o 
   7   1   7     6621.88     7141.67    188.07 o 
   8   1   7      469.86      412.00     56.31 o 
   9   1   7     1874.22     2116.40    112.66 o 
  10   1   7      951.39      860.74     78.90 o 
  11   1   7        0.06       -9.50     57.76 o 
  12   1   7       13.01        3.97     63.26 o 
  13   1   7      788.64     1056.12    137.57 o 
  14   1   7       24.36      121.96     78.88 o 
  15   1   7     1166.55     1249.00    166.52 o 
  16   1   7        0.08     -147.17    147.17 o 
 -22   2   7        0.02       16.75    127.73 o 
 -21   2   7     1492.61     1221.93    171.13 o 
 -20   2   7      259.07      233.46    105.12 o 
 -19   2   7      569.75      515.54    127.29 o 
 -18   2   7      294.92      322.21     67.51 o 
 -17   2   7      766.01      738.69     86.98 o 
 -16   2   7      260.20      311.19     79.56 o 
 -15   2   7       14.25      102.52     62.53 o 
 -14   2   7      650.55      501.25     57.28 o 
 -13   2   7     3727.82     3562.93    136.84 o 
 -12   2   7      275.71      287.27     44.33 o 
 -11   2   7     3406.83     3304.87     92.64 o 
 -10   2   7       30.47       38.19     19.87 o 
  -9   2   7     1006.33      901.09     70.74 o 
  -8   2   7      119.80      154.20     39.00 o 
  -7   2   7      864.10      939.03     48.69 o 
  -6   2   7      266.16      195.89     33.58 o 
  -5   2   7      728.69      772.46     33.20 o 
  -4   2   7     3863.50     4048.70     85.81 o 
  -3   2   7      826.05      788.21     34.66 o 
  -2   2   7      129.26      149.30     26.64 o 
  -1   2   7      352.19      431.08     35.16 o 
   0   2   7      459.80      547.80     58.92 o 
   1   2   7      360.47      558.64     51.45 o 
   2   2   7     3055.37     3346.77    108.40 o 
   3   2   7      427.77      418.44     42.26 o 
   4   2   7        8.64       -1.20     34.43 o 
   5   2   7      489.22      461.17     51.52 o 
   6   2   7      106.20      124.97     39.75 o 
   7   2   7       35.43       -3.35     40.03 o 
   8   2   7      134.74      122.57     47.79 o 
   9   2   7      548.78      602.51     71.66 o 
  10   2   7      306.60      495.20     76.87 o 
  11   2   7     2043.66     2336.75    107.51 o 
  12   2   7        0.20       -9.66     48.97 o 
  13   2   7     1237.22     1327.43    130.48 o 
  14   2   7        3.13      -47.64     63.65 o 
  15   2   7      135.03       29.58    146.39 o 
  16   2   7       38.63      160.95    132.71 o 
 -21   3   7       21.04       99.37    126.09 o 
 -20   3   7       23.44      155.65     97.79 o 
 -19   3   7      565.22      653.38    100.07 o 
 -18   3   7       15.02       89.90     68.29 o 
 -17   3   7     1077.33     1090.36     91.52 o 
 -16   3   7      383.83      457.64    181.39 o 
 -15   3   7     2755.80     2927.77     95.32 o 
 -14   3   7        4.30       46.56     38.48 o 
 -13   3   7     1667.32     1903.37     68.29 o 
 -12   3   7      463.67      488.62     22.16 o 
 -11   3   7       23.73       11.35     19.18 o 
 -10   3   7     1111.07     1229.65     49.12 o 
  -9   3   7      478.67      416.09     27.65 o 
  -8   3   7      157.15      129.43     38.28 o 
  -7   3   7        4.52      -12.50     19.67 o 
  -6   3   7     1650.60     1743.35     50.23 o 
  -5   3   7      327.06      376.96     26.64 o 
  -4   3   7     2171.73     2464.40     61.62 o 
  -3   3   7       10.06       13.76     20.23 o 
  -2   3   7       21.66       12.01     20.64 o 
  -1   3   7      314.81      272.99     30.07 o 
   0   3   7     5118.41     5975.87    119.56 o 
   1   3   7       84.70       87.23     25.47 o 
   2   3   7       16.96      -10.89     46.94 o 
   3   3   7     1141.58     1183.85     75.33 o 
   4   3   7     2999.43     3273.30    100.52 o 
   5   3   7      532.20      526.38     49.61 o 
   6   3   7      662.29      730.64     58.79 o 
   7   3   7     1850.25     1589.18     74.45 o 
   8   3   7      627.45      516.57     51.39 o 
   9   3   7       40.63       51.69     40.40 o 
  10   3   7      169.53       92.79     55.12 o 
  11   3   7       35.00       96.83     67.98 o 
  12   3   7       19.76      -62.73     62.73 o 
  13   3   7      175.85      103.33     70.35 o 
  14   3   7       95.37      163.14    155.94 o 
  15   3   7      143.41      -57.18    135.40 o 
  16   3   7       17.99      134.93    372.34 o 
 -21   4   7      816.07      971.63    148.31 o 
 -20   4   7       28.18      146.83     92.97 o 
 -19   4   7      739.91      719.74    105.92 o 
 -18   4   7       54.46       94.20    140.02 o 
 -17   4   7      245.12      239.32     49.12 o 
 -16   4   7      275.20      357.23     54.10 o 
 -15   4   7      120.34       87.43     38.48 o 
 -14   4   7      644.16      661.93     48.18 o 
 -13   4   7     3907.53     3829.75    109.50 o 
 -12   4   7      265.51      270.10     24.29 o 
 -11   4   7     2900.28     3035.22     98.65 o 
 -10   4   7      965.01      978.09     44.93 o 
  -9   4   7     4380.64     4021.60    155.81 o 
  -8   4   7      610.00      534.54     31.33 o 
  -7   4   7      325.53      379.63     27.96 o 
  -6   4   7      152.97       46.35     35.43 o 
  -5   4   7      173.95      163.29     26.93 o 
  -4   4   7        2.50       46.12     32.62 o 
  -3   4   7     1073.64     1064.41     39.51 o 
  -2   4   7      908.76      930.71     50.10 o 
  -1   4   7      245.18      201.67     38.92 o 
   0   4   7     3539.42     3431.02     81.02 o 
   1   4   7       20.89       35.23     33.14 o 
   2   4   7      516.12      470.46     41.34 o 
   3   4   7       52.77       34.10     26.48 o 
   4   4   7       23.73       -8.05     36.75 o 
   5   4   7      462.56      607.50     46.06 o 
   6   4   7       66.95       61.77     34.21 o 
   7   4   7       67.09       49.15     41.18 o 
   8   4   7      317.25      397.57     52.74 o 
   9   4   7      663.76      699.37     67.98 o 
  10   4   7      147.62      157.21     45.33 o 
  11   4   7     1865.06     1884.22    149.82 o 
  12   4   7        3.33       97.30     80.53 o 
  13   4   7      727.31      867.88    116.98 o 
  14   4   7      144.07      162.91    140.02 o 
  15   4   7       16.72       56.58    222.76 o 
  16   4   7        2.54      -12.38    168.66 o 
 -21   5   7      108.90      121.93    113.12 o 
 -20   5   7        0.01      -99.88    101.84 o 
 -19   5   7      654.10      602.65    133.66 o 
 -18   5   7       29.54      -47.85     47.85 o 
 -17   5   7     1482.82     1425.75    213.22 o 
 -16   5   7      902.86      854.77     69.37 o 
 -15   5   7     1187.41     1326.79     69.37 o 
 -14   5   7       61.85      125.38     39.23 o 
 -13   5   7      817.76      827.85     50.63 o 
 -12   5   7       76.08       17.28     38.19 o 
 -11   5   7      121.85      135.33     47.74 o 
 -10   5   7      191.38      187.87     27.82 o 
  -9   5   7      940.99      766.38     43.36 o 
  -8   5   7       32.26       54.05     22.08 o 
  -7   5   7      159.23      241.23     33.07 o 
  -6   5   7      640.33      595.38     64.31 o 
  -5   5   7      297.76      292.59     24.06 o 
  -4   5   7     4262.58     4038.28     79.61 o 
  -3   5   7     2387.07     2472.80     89.11 o 
  -2   5   7      519.09      587.73     32.86 o 
  -1   5   7      391.96      260.38     26.48 o 
   0   5   7       50.43       -1.17     23.93 o 
   1   5   7      507.69      566.29     36.87 o 
   2   5   7      875.56      901.19     46.96 o 
   3   5   7      852.94      840.32     48.32 o 
   4   5   7      345.29      335.43     36.79 o 
   5   5   7     1104.95     1132.89     87.27 o 
   6   5   7      702.05      701.38     52.00 o 
   7   5   7     2046.77     1991.71     81.91 o 
   8   5   7     1379.72     1455.69     76.45 o 
   9   5   7      374.64      321.50     49.16 o 
  10   5   7      241.51      391.88     69.82 o 
  11   5   7        5.84       12.37     55.11 o 
  12   5   7       16.64       70.66     66.16 o 
  13   5   7      482.46      423.58     95.47 o 
  14   5   7       31.17       11.95    194.12 o 
  15   5   7      325.27      718.42    200.49 o 
 -21   6   7      686.57      671.58    161.83 o 
 -20   6   7        2.01      -21.53    100.07 o 
 -19   6   7     1041.33     1025.61     88.13 o 
 -18   6   7       55.87      176.80    146.39 o 
 -17   6   7      226.06       89.58     63.65 o 
 -16   6   7      201.50      151.69     51.79 o 
 -15   6   7        0.81        3.50     41.37 o 
 -14   6   7       25.80       31.82     34.16 o 
 -13   6   7     3146.04     3017.02    146.98 o 
 -12   6   7      635.49      665.78     60.46 o 
 -11   6   7     3016.70     3056.17     91.56 o 
 -10   6   7     1323.92     1309.92     49.93 o 
  -9   6   7     4637.11     4991.28    194.12 o 
  -8   6   7     1860.04     2009.09     79.00 o 
  -7   6   7      956.31      965.73     48.41 o 
  -6   6   7     1052.87     1123.90    105.65 o 
  -5   6   7      330.19      244.12     23.07 o 
  -4   6   7      370.93      491.00     28.36 o 
  -3   6   7      496.74      595.08     40.42 o 
  -2   6   7      525.37      500.18     38.58 o 
  -1   6   7       51.90       77.22     22.00 o 
   0   6   7     1459.49     1423.36     47.57 o 
   1   6   7      444.00      414.82     37.30 o 
   2   6   7     4294.75     4652.97    113.55 o 
   3   6   7     1567.84     1572.07     63.28 o 
   4   6   7      310.65      342.42     52.91 o 
   5   6   7       12.03        1.61     32.19 o 
   6   6   7       13.53        4.76     32.19 o 
   7   6   7      234.39      337.15     47.27 o 
   8   6   7       26.46       54.97     42.87 o 
   9   6   7     1167.83     1191.38     72.89 o 
  10   6   7      272.06      197.70     56.60 o 
  11   6   7     1122.92     1132.39     85.96 o 
  12   6   7        2.04      -70.32     70.32 o 
  13   6   7      476.42      566.96    146.39 o 
  14   6   7       40.27       58.16    155.94 o 
  15   6   7       77.51      -73.54    125.77 o 
 -20   7   7        0.55      -69.79    133.66 o 
 -19   7   7      563.48      483.19     70.20 o 
 -18   7   7       17.95      -18.70     53.34 o 
 -17   7   7      867.55      977.60    120.93 o 
 -16   7   7      588.23      530.39     58.75 o 
 -15   7   7     1045.77     1132.87     70.35 o 
 -14   7   7      255.44      263.98     41.81 o 
 -13   7   7     1058.54     1053.14     43.88 o 
 -12   7   7        5.19       33.81     28.97 o 
 -11   7   7      210.47      237.13     60.46 o 
 -10   7   7       52.60       84.24     29.38 o 
  -9   7   7      467.01      540.02     35.10 o 
  -8   7   7     1914.02     1883.74     62.96 o 
  -7   7   7      470.77      446.06     28.88 o 
  -6   7   7     1967.16     2105.40     84.90 o 
  -5   7   7       11.40       -2.45     14.38 o 
  -4   7   7     3381.73     3334.76     72.29 o 
  -3   7   7       31.85       49.72     27.56 o 
  -2   7   7       30.14      -22.47     22.47 o 
  -1   7   7      468.44      545.92     43.18 o 
   0   7   7      452.62      503.71     31.50 o 
   1   7   7     2200.95     2447.25     93.71 o 
   2   7   7     3091.22     3119.58     91.90 o 
   3   7   7      659.92      614.33     45.82 o 
   4   7   7     1222.92     1277.75     63.09 o 
   5   7   7      657.48      676.76     62.47 o 
   6   7   7      589.12      655.21     51.57 o 
   7   7   7      480.51      627.07     69.78 o 
   8   7   7       33.30       68.27     40.86 o 
   9   7   7      375.88      435.03     60.96 o 
  10   7   7      122.82      130.99     52.15 o 
  11   7   7       33.17       88.32     65.40 o 
  12   7   7        2.44       -5.29    148.27 o 
  13   7   7      515.99      441.46    213.22 o 
  14   7   7        3.86      141.54    162.30 o 
  15   7   7      424.00      805.45    192.11 o 
 -20   8   7       24.77      190.94    216.40 o 
 -19   8   7      517.27      497.05     95.70 o 
 -18   8   7      234.88      309.52     75.05 o 
 -17   8   7      133.83      149.37     53.34 o 
 -16   8   7       19.98      -12.73     48.96 o 
 -15   8   7       99.31       79.42     89.11 o 
 -14   8   7      169.63      132.39     25.20 o 
 -13   8   7      800.69      924.57     55.11 o 
 -12   8   7      643.13      609.45     66.83 o 
 -11   8   7     2282.60     2088.65    111.38 o 
 -10   8   7      856.94      889.78     40.37 o 
  -9   8   7      846.43      839.15     39.85 o 
  -8   8   7     2029.26     2100.92     63.14 o 
  -7   8   7      422.15      425.34     19.76 o 
  -6   8   7     3043.91     2985.76    100.68 o 
  -5   8   7        1.28        5.47     27.82 o 
  -4   8   7      683.73      674.13     35.83 o 
  -3   8   7       10.06      -10.77     18.18 o 
  -2   8   7     2391.21     2312.91     63.20 o 
  -1   8   7      852.00      886.89     41.09 o 
   0   8   7     2414.43     2546.41     72.78 o 
   1   8   7      492.40      553.89     36.14 o 
   2   8   7     1854.07     1998.98     79.92 o 
   3   8   7     1061.55      926.46     51.67 o 
   4   8   7      350.51      259.61     34.79 o 
   5   8   7      159.99      219.82     38.21 o 
   6   8   7      693.66      619.51     56.36 o 
   7   8   7       30.58       30.19     39.26 o 
   8   8   7       23.69       45.87     43.89 o 
   9   8   7      416.59      426.00     55.43 o 
  10   8   7      701.06      769.54     74.94 o 
  11   8   7      981.26      931.43     88.54 o 
  12   8   7      223.13      131.63     62.24 o 
  13   8   7      512.15      618.99    134.58 o 
  14   8   7       22.99       42.20    203.67 o 
 -19   9   7      334.35      280.93    337.33 o 
 -18   9   7       43.64      -91.56     91.56 o 
 -17   9   7      809.47      644.26     81.87 o 
 -16   9   7      606.37      579.21    130.48 o 
 -15   9   7     1550.38     1379.31    103.94 o 
 -14   9   7     1013.08     1074.28     55.83 o 
 -13   9   7      784.70      814.39     45.77 o 
 -12   9   7      274.93      202.51     66.83 o 
 -11   9   7       43.18       54.10    127.29 o 
 -10   9   7        0.27       28.19     31.82 o 
  -9   9   7      415.15      316.91     98.65 o 
  -8   9   7     1286.57     1462.15     96.28 o 
  -7   9   7     1359.82     1163.18     80.17 o 
  -6   9   7     2083.90     2108.71    106.57 o 
  -5   9   7      632.11      690.58     78.76 o 
  -4   9   7     2269.33     2336.80     90.03 o 
  -3   9   7      729.85      776.51     36.09 o 
  -2   9   7      725.13      686.16     40.42 o 
  -1   9   7      187.19      138.52     29.77 o 
   0   9   7      655.30      624.22     38.10 o 
   1   9   7      264.46      185.60     30.02 o 
   2   9   7      117.26      154.86     34.93 o 
   3   9   7      337.04      304.95     40.42 o 
   4   9   7     1390.74     1252.90     62.38 o 
   5   9   7     1586.42     1358.08     72.73 o 
   6   9   7     1324.13     1186.43    146.07 o 
   7   9   7      268.36      232.69     47.16 o 
   8   9   7       27.23       84.47     61.05 o 
   9   9   7       63.99       70.63     96.16 o 
  10   9   7        0.40        2.94     51.95 o 
  11   9   7      215.20       40.63     81.58 o 
  12   9   7       21.81      -20.87     75.88 o 
  13   9   7      369.48      134.39    137.21 o 
  14   9   7       49.16       49.30    126.90 o 
 -18  10   7      365.36      404.51    121.26 o 
 -17  10   7      234.42      100.46    140.09 o 
 -16  10   7      375.36      240.35    117.75 o 
 -15  10   7        3.40      -22.11     27.89 o 
 -14  10   7       24.33       32.99     27.49 o 
 -13  10   7        6.84      -21.04     30.45 o 
 -12  10   7      665.55      632.58     36.58 o 
 -11  10   7      963.48     1163.83    136.84 o 
 -10  10   7     1222.12     1082.06    133.66 o 
  -9  10   7      376.87      457.73     68.29 o 
  -8  10   7     1628.89     1888.68    152.75 o 
  -7  10   7     1021.58      938.23     66.70 o 
  -6  10   7      734.14      781.47     71.82 o 
  -5  10   7      208.77      140.74     52.23 o 
  -4  10   7      274.33      268.86     52.90 o 
  -3  10   7      411.63      398.09     24.70 o 
  -2  10   7     3687.90     4144.31    155.51 o 
  -1  10   7     1834.21     1889.82     66.89 o 
   0  10   7     3927.69     4246.37    120.08 o 
   1  10   7      805.38      860.97     60.63 o 
   2  10   7     1240.33     1331.23     63.04 o 
   3  10   7       62.41        0.72     40.42 o 
   4  10   7      140.85      113.21     45.93 o 
   5  10   7      137.84      134.77     45.93 o 
   6  10   7      465.50      441.86     51.35 o 
   7  10   7       23.85      -49.65     49.65 o 
   8  10   7      480.24      539.96     86.35 o 
   9  10   7      261.42      291.90     66.07 o 
  10  10   7      336.09      178.45    100.46 o 
  11  10   7      503.48      703.02    115.31 o 
  12  10   7      150.45      195.61     90.41 o 
  13  10   7      135.89       70.63    126.09 o 
 -18  11   7       41.31       60.90    111.56 o 
 -17  11   7      165.02      138.34    108.55 o 
 -16  11   7      471.99      278.97    123.36 o 
 -15  11   7      394.44      359.80    108.55 o 
 -14  11   7      258.57      336.96     88.60 o 
 -13  11   7      389.88      368.51     84.16 o 
 -12  11   7       28.00      -34.57     53.15 o 
 -11  11   7      185.24      152.93     72.75 o 
 -10  11   7       10.61       44.99     59.74 o 
  -9  11   7      147.09      139.63     70.34 o 
  -8  11   7      397.87      538.58    149.57 o 
  -7  11   7       67.21       46.14     57.94 o 
  -6  11   7     2636.94     2550.41    198.46 o 
  -5  11   7      166.80      258.69     58.25 o 
  -4  11   7     2011.25     2069.08    110.71 o 
  -3  11   7      384.74      430.47     28.72 o 
  -2  11   7      306.77      220.91     26.61 o 
  -1  11   7       41.96        4.34     27.21 o 
   0  11   7       47.80       81.27     30.65 o 
   1  11   7      522.80      461.62     58.79 o 
   2  11   7        2.39        6.42     31.91 o 
   3  11   7       63.89       81.47     37.81 o 
   4  11   7      138.59      184.97     53.40 o 
   5  11   7      218.11      242.09     59.28 o 
   6  11   7      282.55      334.14     60.99 o 
   7  11   7       40.40        9.46     56.78 o 
   8  11   7       95.01      102.62     58.08 o 
   9  11   7      133.76      171.49     69.19 o 
  10  11   7        7.70       21.91     83.17 o 
  11  11   7       14.35      123.82     77.45 o 
  12  11   7       33.20       38.72    103.58 o 
 -17  12   7      108.67       40.01    410.52 o 
 -16  12   7      129.75      198.38    132.71 o 
 -15  12   7        2.83      -39.57    103.22 o 
 -14  12   7       11.48       36.92     61.95 o 
 -13  12   7       96.31       49.10     64.83 o 
 -12  12   7      382.43      465.17     70.30 o 
 -11  12   7      630.86      483.93     97.64 o 
 -10  12   7      647.46      805.00     95.55 o 
  -9  12   7      204.46      269.15    117.75 o 
  -8  12   7      283.43      171.85     61.35 o 
  -7  12   7       42.36      164.60     59.74 o 
  -6  12   7       13.85      -24.78     58.78 o 
  -5  12   7       22.03       -0.22     49.82 o 
  -4  12   7       40.70        4.17     78.53 o 
  -3  12   7       13.85       11.01     48.60 o 
  -2  12   7      233.85      187.61     36.70 o 
  -1  12   7        0.40       11.55     20.01 o 
   0  12   7     1549.70     1613.47     71.66 o 
   1  12   7       30.58       49.64     29.96 o 
   2  12   7     2138.74     2135.16     92.79 o 
   3  12   7        5.14      -21.66     34.79 o 
   4  12   7      661.99      735.51     80.73 o 
   5  12   7       18.21        0.62     38.91 o 
   6  12   7        9.28       16.87     48.71 o 
   7  12   7        6.38       32.11     58.65 o 
   8  12   7      263.74      409.40     83.92 o 
   9  12   7      200.45      220.42     84.96 o 
  10  12   7      305.63      272.79    147.23 o 
  11  12   7      154.17       61.91    110.52 o 
 -16  13   7      389.48      409.82    161.83 o 
 -15  13   7      240.17      348.36    426.44 o 
 -14  13   7      298.87      435.91    280.05 o 
 -13  13   7      112.69      186.96     65.02 o 
 -12  13   7       66.15       45.83    108.31 o 
 -11  13   7       15.10      -88.42     88.42 o 
 -10  13   7        0.48       -7.33     69.37 o 
  -9  13   7       43.65       68.33     74.93 o 
  -8  13   7      289.59      272.46    178.21 o 
  -7  13   7      163.37      348.07     79.97 o 
  -6  13   7     2470.99     2459.93    140.09 o 
  -5  13   7      104.80       11.26     46.56 o 
  -4  13   7     2714.00     3236.23    240.73 o 
  -3  13   7       71.97       20.46     54.80 o 
  -2  13   7     1322.99     1328.82    120.35 o 
  -1  13   7       46.59       28.22     49.61 o 
   0  13   7      134.12      155.65     79.92 o 
   1  13   7      182.96      214.12     35.25 o 
   2  13   7      300.36      411.64     53.00 o 
   3  13   7      261.69      185.83     48.54 o 
   4  13   7     1019.81     1024.46     70.25 o 
   5  13   7      153.20      144.75     77.17 o 
   6  13   7      394.06      452.77     67.88 o 
   7  13   7       17.68       28.82     85.44 o 
   8  13   7      119.89       39.15     75.33 o 
   9  13   7       54.20      159.12    146.39 o 
  10  13   7       27.32      -76.62    116.75 o 
 -14  14   7      121.37       70.26    114.69 o 
 -13  14   7       86.68      154.93     76.15 o 
 -12  14   7      473.97      438.94    139.46 o 
 -11  14   7       78.76       69.34     67.93 o 
 -10  14   7      713.82      979.72    197.31 o 
  -9  14   7       67.61       10.85    251.41 o 
  -8  14   7      824.45      705.15    108.20 o 
  -7  14   7        2.66       16.92     70.57 o 
  -6  14   7      115.58        0.00     56.93 o 
  -5  14   7        0.45      108.61     79.56 o 
  -4  14   7      270.79      207.05     57.09 o 
  -3  14   7       22.95      125.28     62.76 o 
  -2  14   7      826.13      701.12     83.48 o 
  -1  14   7       22.74        7.96     26.63 o 
   0  14   7     1377.81     1317.22     68.87 o 
   1  14   7        4.52      -31.42     31.42 o 
   2  14   7     1103.77     1191.70     72.36 o 
   3  14   7       21.10      -45.86     45.86 o 
   4  14   7      350.97      486.68     58.34 o 
   5  14   7       24.06       74.19     46.85 o 
   6  14   7        2.92        6.18     51.65 o 
   7  14   7      136.30      182.02     86.41 o 
   8  14   7      149.11      249.72    146.39 o 
   9  14   7      366.17       82.74    203.67 o 
 -13  15   7      217.57       13.18    155.94 o 
 -12  15   7      321.62      268.39    106.76 o 
 -11  15   7       86.33       37.03     79.58 o 
 -10  15   7        2.99      -82.89     96.68 o 
  -9  15   7        2.02     -115.74    130.48 o 
  -8  15   7      525.95      706.11    283.23 o 
  -7  15   7        1.11       -6.36     72.75 o 
  -6  15   7     1111.62     1206.53    113.72 o 
  -5  15   7        5.16     -114.56    114.56 o 
  -4  15   7      651.47      507.19    165.48 o 
  -3  15   7        8.02      -13.37     49.53 o 
  -2  15   7      576.89      571.19     96.40 o 
  -1  15   7      183.22      189.61     64.61 o 
   0  15   7      167.84      187.01     33.54 o 
   1  15   7      136.31      122.66     45.01 o 
   2  15   7      113.88       59.21     42.00 o 
   3  15   7      115.18      131.72     66.14 o 
   4  15   7      754.75      869.39     73.52 o 
   5  15   7      248.18      162.72     77.61 o 
   6  15   7      471.01      473.99    162.30 o 
   7  15   7      180.04       89.11    133.66 o 
 -11  16   7      116.81       35.58     97.39 o 
 -10  16   7      798.98     1093.85    154.31 o 
  -9  16   7      289.26      254.59    143.21 o 
  -8  16   7      835.53      653.00    108.86 o 
  -7  16   7       65.54       38.19     97.64 o 
  -6  16   7      245.27      145.53    132.25 o 
  -5  16   7        0.86      -74.55     74.55 o 
  -4  16   7       99.24       20.77     76.97 o 
  -3  16   7       29.47       -9.26     66.31 o 
  -2  16   7      989.61     1143.71    114.93 o 
  -1  16   7       53.32       91.24     63.74 o 
   0  16   7     1528.07     1719.41    127.45 o 
   1  16   7        0.87      -70.68     82.36 o 
   2  16   7      668.13      604.61    120.52 o 
   3  16   7       72.90        0.00    165.48 o 
   4  16   7       18.52     -152.75    152.75 o 
   5  16   7       71.86      -19.09    241.86 o 
   6  16   7       30.42     -159.12    159.12 o 
  -9  17   7       73.13      -14.52    109.94 o 
  -8  17   7      108.15      179.39    117.56 o 
  -7  17   7      121.02      183.19    118.87 o 
  -6  17   7      498.57      532.98    190.94 o 
  -5  17   7        8.11       94.20     95.32 o 
  -4  17   7      411.14      308.27    144.55 o 
  -3  17   7       40.53       79.36     92.29 o 
  -2  17   7      203.02      163.17     94.19 o 
  -1  17   7      136.77      326.99    130.98 o 
   0  17   7        0.96     -146.39    171.85 o 
   1  17   7       83.85     -152.75    178.21 o 
   2  17   7      162.06      254.59    190.94 o 
   3  17   7       43.71       70.01    171.85 o 
 -22   0   8      225.96      541.00    222.76 o 
 -20   0   8      107.37      229.13    152.75 o 
 -18   0   8      390.94      515.54    120.93 o 
 -16   0   8      909.23      655.57    101.84 o 
 -14   0   8     4642.40     4939.02    203.67 o 
 -12   0   8    21433.42    21921.29    501.55 o 
 -10   0   8     6209.06     6163.46    145.80 o 
  -8   0   8     2551.99     2960.75     99.07 o 
  -6   0   8    17897.16    17563.34   1085.18 o 
  -4   0   8    52461.52    51227.39   1208.34 o 
  -2   0   8    36570.42    38030.06    963.59 o 
   0   0   8    13670.82    13438.45    381.28 o 
   2   0   8       12.73       74.15     54.10 o 
   4   0   8     1535.37     1309.36     96.68 o 
   6   0   8     8471.07     8454.74    320.63 o 
   8   0   8     6463.32     7294.00    314.90 o 
  10   0   8       26.00      -74.93     74.93 o 
  12   0   8       35.35      -63.65    178.21 o 
  14   0   8        8.48     -159.12    159.12 o 
 -22   1   8      408.65      403.85    139.30 o 
 -21   1   8       37.23      137.90    118.55 o 
 -20   1   8      481.28      358.37    109.64 o 
 -19   1   8       11.86      -53.04     80.64 o 
 -18   1   8     2573.51     2565.39    134.12 o 
 -17   1   8       21.08        0.00     70.01 o 
 -16   1   8      279.81      249.90     53.45 o 
 -15   1   8      568.29      422.79     57.99 o 
 -14   1   8        7.51       -2.31     82.74 o 
 -13   1   8     1406.05     1394.98    101.84 o 
 -12   1   8     1182.07     1075.50     67.54 o 
 -11   1   8      294.68      316.24     32.15 o 
 -10   1   8    15681.66    15585.46    237.02 o 
  -9   1   8     1152.79     1031.76     45.01 o 
  -8   1   8    11217.85    10538.55    192.51 o 
  -7   1   8     1788.21     1908.95     59.40 o 
  -6   1   8    15388.15    15531.52    263.83 o 
  -5   1   8      661.67      737.55     56.04 o 
  -4   1   8     5966.84     6056.65    136.47 o 
  -3   1   8     2225.97     2300.02     72.57 o 
  -2   1   8      328.85      269.60     33.11 o 
  -1   1   8      420.95      394.27     37.67 o 
   0   1   8     8836.04     8197.55    180.06 o 
   1   1   8     1180.84     1262.17     58.55 o 
   2   1   8     8307.61     8322.16    188.37 o 
   3   1   8       45.60       28.93     34.29 o 
   4   1   8     6687.29     6878.78    169.80 o 
   5   1   8      144.06      196.35     43.69 o 
   6   1   8     8107.49     9200.53    235.97 o 
   7   1   8      337.30      293.51     75.33 o 
   8   1   8        9.69      -13.18     50.39 o 
   9   1   8       51.25       11.35     57.88 o 
  10   1   8       71.07       55.69     57.28 o 
  11   1   8        5.69       78.96     74.41 o 
  12   1   8      410.81      374.38    168.66 o 
  13   1   8        1.54      -38.07    120.10 o 
  14   1   8       97.91      104.30    162.30 o 
  15   1   8        1.82      111.88    126.79 o 
 -22   2   8      167.45      123.94    157.38 o 
 -21   2   8       28.75      -44.01    123.36 o 
 -20   2   8       44.76       85.77     94.19 o 
 -19   2   8        1.32        3.38     68.29 o 
 -18   2   8        0.34        4.24     59.64 o 
 -17   2   8        0.93       -4.84     56.12 o 
 -16   2   8     1981.02     2067.43    105.69 o 
 -15   2   8        2.97        1.16     47.10 o 
 -14   2   8     1833.19     1894.88     93.23 o 
 -13   2   8        3.62        7.86     38.06 o 
 -12   2   8     3481.34     3416.21    116.63 o 
 -11   2   8        3.40       20.22     18.97 o 
 -10   2   8     1578.82     1602.33     77.62 o 
  -9   2   8       86.80       88.91     27.71 o 
  -8   2   8       11.25       35.07     26.89 o 
  -7   2   8     6355.60     6501.32    128.82 o 
  -6   2   8      616.26      555.73     39.50 o 
  -5   2   8      750.46      824.26     52.36 o 
  -4   2   8    23074.06    22801.11    417.07 o 
  -3   2   8       28.70       40.83     27.49 o 
  -2   2   8    12884.08    12743.42    294.89 o 
  -1   2   8      152.80      182.97     29.80 o 
   0   2   8     5269.37     5233.18    130.45 o 
   1   2   8      115.80      121.73     31.58 o 
   2   2   8       24.87        6.33     33.99 o 
   3   2   8      563.33      515.03     51.11 o 
   4   2   8      107.70      176.49     38.91 o 
   5   2   8        0.74       39.99     46.85 o 
   6   2   8     4666.16     4723.83    146.18 o 
   7   2   8        7.16        2.70     61.55 o 
   8   2   8     6391.57     6448.10    218.46 o 
   9   2   8       35.58       75.84     55.74 o 
  10   2   8      414.12      319.12     67.92 o 
  11   2   8       26.13        7.90     65.70 o 
  12   2   8       29.25      116.88    120.93 o 
  13   2   8        5.19       60.40     77.28 o 
  14   2   8       35.03      -52.05    120.10 o 
  15   2   8       70.54       56.37    210.04 o 
 -21   3   8       10.08      325.01    225.95 o 
 -20   3   8       66.04      132.39    114.56 o 
 -19   3   8       17.83      -48.37     82.74 o 
 -18   3   8      383.94      235.75    108.20 o 
 -17   3   8       25.29       62.97    124.11 o 
 -16   3   8      674.59      734.57     73.34 o 
 -15   3   8        1.49       81.95     53.45 o 
 -14   3   8     1666.43     1865.03     96.06 o 
 -13   3   8      301.57      254.29     36.07 o 
 -12   3   8        6.61      -17.64     28.85 o 
 -11   3   8      445.18      432.16     64.36 o 
 -10   3   8     8117.74     8556.64    197.51 o 
  -9   3   8     1026.39      997.75     46.37 o 
  -8   3   8     8499.93     8522.87    163.42 o 
  -7   3   8     1749.30     1928.72     72.57 o 
  -6   3   8     5546.31     4591.33    102.01 o 
  -5   3   8     1681.48     1702.82     53.39 o 
  -4   3   8       17.17       -8.17     20.93 o 
  -3   3   8        7.41       51.86     32.43 o 
  -2   3   8      159.46      221.44     27.25 o 
  -1   3   8      107.15      171.27     33.99 o 
   0   3   8     4292.55     4300.74    107.48 o 
   1   3   8     1231.92     1080.88     53.28 o 
   2   3   8    10456.05    10513.98    208.30 o 
   3   3   8      194.82      175.66     33.57 o 
   4   3   8     8488.19     8506.43    179.86 o 
   5   3   8       40.28       -5.96     36.17 o 
   6   3   8     1763.20     1920.90     76.87 o 
   7   3   8      692.82      629.78     54.24 o 
   8   3   8       42.22       59.76     41.66 o 
   9   3   8        7.53       19.26     44.19 o 
  10   3   8      160.22      246.93     54.82 o 
  11   3   8       90.30       66.21     55.43 o 
  12   3   8      309.52      568.72     92.97 o 
  13   3   8       37.65      213.29     86.44 o 
  14   3   8      311.66      352.18    143.47 o 
  15   3   8        5.67      164.99    144.97 o 
 -21   4   8      170.41      220.14    200.49 o 
 -20   4   8      180.01      137.38    114.19 o 
 -19   4   8       14.19      -28.47     82.36 o 
 -18   4   8       25.56      -64.58     64.58 o 
 -17   4   8        9.28      -45.83     52.96 o 
 -16   4   8     1830.55     1873.40    235.49 o 
 -15   4   8      382.22      480.18     79.56 o 
 -14   4   8     2701.56     2866.46     95.32 o 
 -13   4   8       13.61       12.73     16.67 o 
 -12   4   8     3206.48     3250.84     84.05 o 
 -11   4   8      509.07      419.89     47.74 o 
 -10   4   8     2982.48     3030.61     79.27 o 
  -9   4   8        7.00       11.15     30.32 o 
  -8   4   8       60.19      138.18     36.36 o 
  -7   4   8      969.09     1085.07     60.63 o 
  -6   4   8     2650.31     2411.82     82.68 o 
  -5   4   8       11.41       12.12     21.82 o 
  -4   4   8    22173.23    22088.80    373.43 o 
  -3   4   8      249.02      298.48     30.42 o 
  -2   4   8     4756.09     4901.49    110.17 o 
  -1   4   8      819.69      936.40     43.64 o 
   0   4   8     3778.03     3368.43    106.57 o 
   1   4   8      178.52      199.42     31.50 o 
   2   4   8        3.17        0.43     29.60 o 
   3   4   8      523.01      564.62     43.51 o 
   4   4   8      302.07      196.56     38.74 o 
   5   4   8      807.39      933.26     54.86 o 
   6   4   8     4256.23     3785.27    116.55 o 
   7   4   8      390.30      407.32     49.19 o 
   8   4   8     4089.67     4180.02    154.34 o 
   9   4   8      384.22      310.78     55.12 o 
  10   4   8      833.29      829.49     75.36 o 
  11   4   8      253.37      218.15     82.10 o 
  12   4   8       22.41        6.36     66.31 o 
  13   4   8      176.91      225.84     85.92 o 
  14   4   8       67.82      134.82    123.70 o 
  15   4   8        2.51      -85.11    150.69 o 
 -21   5   8      111.59      177.64    184.58 o 
 -20   5   8      286.10      312.71     91.56 o 
 -19   5   8       86.74      179.99    105.02 o 
 -18   5   8      290.36      360.99     60.75 o 
 -17   5   8       22.11        5.39     57.28 o 
 -16   5   8      275.05      286.29     50.63 o 
 -15   5   8      399.20      388.65     54.10 o 
 -14   5   8       22.74       24.45     38.48 o 
 -13   5   8       35.43        8.72     35.06 o 
 -12   5   8      504.17      433.47     42.37 o 
 -11   5   8       37.84       -9.09     31.82 o 
 -10   5   8     5148.48     4828.04    118.87 o 
  -9   5   8     3186.41     3225.44    182.68 o 
  -8   5   8     9437.47     9588.32    168.54 o 
  -7   5   8       41.10       20.19     21.22 o 
  -6   5   8     9808.28    10061.88    181.69 o 
  -5   5   8      449.59      530.82     33.40 o 
  -4   5   8      160.44      152.60     28.48 o 
  -3   5   8        0.24      -20.93     20.93 o 
  -2   5   8      758.01      657.90     53.04 o 
  -1   5   8       59.50       58.76     45.93 o 
   0   5   8     8393.67     7823.26    187.11 o 
   1   5   8       58.57       82.31     27.06 o 
   2   5   8    10266.89    11002.14    220.63 o 
   3   5   8        4.63       15.29     31.00 o 
   4   5   8     6512.34     6866.54    158.83 o 
   5   5   8      237.82      301.07     47.77 o 
   6   5   8      987.69      975.41     63.59 o 
   7   5   8      143.30      107.01     76.59 o 
   8   5   8        0.85       59.52     47.75 o 
   9   5   8       52.83       92.44     51.94 o 
  10   5   8      543.60      548.03     69.82 o 
  11   5   8       20.36       58.21     65.11 o 
  12   5   8      498.51      552.33     89.47 o 
  13   5   8       86.87      230.33     78.88 o 
  14   5   8      306.39      323.50    130.28 o 
  15   5   8       29.46       26.73    133.00 o 
 -21   6   8      109.46      -47.28    235.49 o 
 -20   6   8       74.79       88.81     87.61 o 
 -19   6   8      128.28      122.52    105.02 o 
 -18   6   8       23.59       -1.14     60.17 o 
 -17   6   8       65.63        8.49     73.19 o 
 -16   6   8      887.24      827.43    190.94 o 
 -15   6   8     1091.09     1072.69    130.48 o 
 -14   6   8     3646.08     3768.17    123.54 o 
 -13   6   8       13.85       -4.24     34.16 o 
 -12   6   8     5605.41     5800.98    235.49 o 
 -11   6   8      913.45      922.54     70.01 o 
 -10   6   8     3213.72     3428.96    165.48 o 
  -9   6   8       10.52       23.96     63.36 o 
  -8   6   8        0.23      -12.00     30.18 o 
  -7   6   8      224.05      226.02     23.30 o 
  -6   6   8     5413.81     5678.35    111.43 o 
  -5   6   8      468.07      327.68     38.55 o 
  -4   6   8    11382.31    11297.26    191.57 o 
  -3   6   8      628.18      615.89     48.69 o 
  -2   6   8     8284.49     7835.40    144.46 o 
  -1   6   8      207.24      224.99     29.96 o 
   0   6   8     5951.15     6084.13    139.28 o 
   1   6   8      200.55      210.02     36.75 o 
   2   6   8      598.57      552.94     51.45 o 
   3   6   8        4.53        0.68     29.25 o 
   4   6   8      111.20      155.09     43.42 o 
   5   6   8      698.07      712.15     61.35 o 
   6   6   8     1926.94     2116.45     86.97 o 
   7   6   8       66.62      147.75     43.54 o 
   8   6   8      936.06      984.75     69.58 o 
   9   6   8      248.24      135.10     48.08 o 
  10   6   8      527.04      343.76     63.91 o 
  11   6   8      297.18      337.64     71.04 o 
  12   6   8       69.96      122.52    143.21 o 
  13   6   8       82.23     -120.79    120.79 o 
  14   6   8        0.21      171.44    135.40 o 
 -20   7   8      295.97      442.35    143.81 o 
 -19   7   8      216.45      189.77     73.41 o 
 -18   7   8      233.13      308.96     61.20 o 
 -17   7   8      215.04      152.36     53.34 o 
 -16   7   8       57.61      116.32     47.58 o 
 -15   7   8      518.25      445.32     50.63 o 
 -14   7   8       26.50        9.55     39.75 o 
 -13   7   8      427.41      424.51     39.23 o 
 -12   7   8      280.15      402.26     39.23 o 
 -11   7   8      433.54      462.98     39.85 o 
 -10   7   8     2681.84     2531.13     77.75 o 
  -9   7   8      301.24      320.55     33.84 o 
  -8   7   8     9143.19     9254.49    202.48 o 
  -7   7   8      635.65      645.80     34.64 o 
  -6   7   8    10177.07    10722.53    190.18 o 
  -5   7   8      341.01      273.36     39.50 o 
  -4   7   8     2322.86     2535.83     65.51 o 
  -3   7   8      132.73      129.61     44.10 o 
  -2   7   8      373.59      381.47     44.10 o 
  -1   7   8      775.09      669.52     56.96 o 
   0   7   8     2517.35     2524.35    108.40 o 
   1   7   8      243.76      275.23     33.57 o 
   2   7   8     4163.68     4197.28    111.38 o 
   3   7   8      263.61      255.57     41.86 o 
   4   7   8     2970.31     3102.09    102.32 o 
   5   7   8      835.76      665.66     73.49 o 
   6   7   8     1014.35     1126.29     65.57 o 
   7   7   8       13.45       15.53     42.66 o 
   8   7   8        0.43       61.32     49.36 o 
   9   7   8       25.41       53.12     55.12 o 
  10   7   8      582.88      534.17     71.35 o 
  11   7   8        1.83      146.53     74.98 o 
  12   7   8      522.87      513.46    117.75 o 
  13   7   8       63.11     -114.70    114.70 o 
  14   7   8      122.91      218.17    222.76 o 
 -20   8   8        0.81      -76.38    171.85 o 
 -19   8   8       55.16       74.74     77.75 o 
 -18   8   8      263.66      388.66     85.94 o 
 -17   8   8       64.09       25.46     47.85 o 
 -16   8   8      598.73      663.15     59.68 o 
 -15   8   8      516.32      568.85     63.65 o 
 -14   8   8     1637.67     1841.40    115.99 o 
 -13   8   8        4.50       41.56     29.38 o 
 -12   8   8     2417.51     2469.32     85.92 o 
 -11   8   8     1013.19     1015.40    120.93 o 
 -10   8   8      456.56      577.09     38.48 o 
  -9   8   8        8.07       55.33     28.96 o 
  -8   8   8      255.43      294.37     63.38 o 
  -7   8   8       93.81       99.88     18.08 o 
  -6   8   8     5869.13     6049.36    125.84 o 
  -5   8   8      680.16      686.03     34.33 o 
  -4   8   8     7531.26     7772.34    155.25 o 
  -3   8   8       64.52      130.38     29.37 o 
  -2   8   8     9908.29     9565.11    176.69 o 
  -1   8   8      459.97      457.53     39.34 o 
   0   8   8     1938.11     1917.77     61.87 o 
   1   8   8       23.62       18.10     27.95 o 
   2   8   8      177.32      102.85     41.34 o 
   3   8   8       23.81       74.06     36.08 o 
   4   8   8      263.56      288.41     77.17 o 
   5   8   8       45.80       10.58     40.40 o 
   6   8   8     1679.57     1673.11    101.97 o 
   7   8   8       33.69      -25.70     46.44 o 
   8   8   8     1174.80     1356.89     84.50 o 
   9   8   8      254.73      112.38     70.74 o 
  10   8   8      563.75      700.39    186.09 o 
  11   8   8      380.53      296.78     75.24 o 
  12   8   8       13.43       54.81     75.18 o 
  13   8   8       12.45      152.15    141.29 o 
 -19   9   8      237.37      348.36    134.12 o 
 -18   9   8      260.67      348.94    109.50 o 
 -17   9   8      131.63       43.69    184.58 o 
 -16   9   8      260.69      244.63     53.90 o 
 -15   9   8       60.56       86.91     30.85 o 
 -14   9   8       25.36       -9.98     29.35 o 
 -13   9   8      116.28       91.74     30.37 o 
 -12   9   8      412.39      348.51     44.21 o 
 -11   9   8       68.51       50.92     24.70 o 
 -10   9   8     2605.67     2960.23    136.84 o 
  -9   9   8      292.94      307.12     18.52 o 
  -8   9   8     5601.46     6458.03    218.86 o 
  -7   9   8      178.90      137.32     92.15 o 
  -6   9   8     2777.11     2785.40     67.10 o 
  -5   9   8      246.41      247.31     40.42 o 
  -4   9   8     1415.95     1228.07     47.85 o 
  -3   9   8      133.79      163.39     28.78 o 
  -2   9   8      463.86      461.42     34.91 o 
  -1   9   8      729.92      739.16     41.86 o 
   0   9   8     2050.17     2152.96     91.38 o 
   1   9   8        3.44       36.78     28.12 o 
   2   9   8     2042.69     2220.18     78.05 o 
   3   9   8      387.45      429.44     46.94 o 
   4   9   8      874.77      901.98     61.55 o 
   5   9   8      337.60      375.06     67.06 o 
   6   9   8      548.55      418.99     57.70 o 
   7   9   8       19.01       -6.87     45.47 o 
   8   9   8        1.83       51.30     53.40 o 
   9   9   8        2.84      -10.98     53.33 o 
  10   9   8      125.72       85.93     60.81 o 
  11   9   8       63.58       -2.37    171.58 o 
  12   9   8      219.18      188.18    118.69 o 
  13   9   8      145.42      140.02    130.52 o 
 -18  10   8      163.43      371.60    152.75 o 
 -17  10   8      447.95      337.20    248.22 o 
 -16  10   8      392.06      274.84    110.52 o 
 -15  10   8     1028.35     1072.15     92.19 o 
 -14  10   8      700.10      596.43     52.07 o 
 -13  10   8      307.69      304.72     36.01 o 
 -12  10   8     1243.97     1243.87     47.28 o 
 -11  10   8       14.20       24.58     64.22 o 
 -10  10   8     1308.50     1488.04    116.17 o 
  -9  10   8      809.43      851.56    101.84 o 
  -8  10   8      216.93      155.87     93.74 o 
  -7  10   8      562.30      511.68     64.66 o 
  -6  10   8     2733.21     2508.67    121.15 o 
  -5  10   8        4.20       23.96     52.29 o 
  -4  10   8     5577.48     5912.18    132.07 o 
  -3  10   8      209.87      242.23     27.56 o 
  -2  10   8     7881.07     8450.67    193.51 o 
  -1  10   8      672.09      695.92     46.85 o 
   0  10   8      831.19      938.90     53.96 o 
   1  10   8      339.31      330.69     37.81 o 
   2  10   8      137.40      228.82     36.65 o 
   3  10   8      183.62      156.21     39.42 o 
   4  10   8      132.43      163.10     47.75 o 
   5  10   8       15.34       12.24     41.34 o 
   6  10   8      804.09      771.83     65.89 o 
   7  10   8      218.80      119.03     48.92 o 
   8  10   8     1079.15     1059.58     82.84 o 
   9  10   8      137.45      182.72     63.74 o 
  10  10   8      569.38      685.23     84.05 o 
  11  10   8       69.37      166.69     83.31 o 
  12  10   8       25.15      310.38    142.13 o 
 -18  11   8       33.88     -150.69    150.69 o 
 -17  11   8      251.58      271.60    110.66 o 
 -16  11   8        5.78      -57.78    113.12 o 
 -15  11   8       16.17       92.50    100.59 o 
 -14  11   8        0.08       44.52     55.75 o 
 -13  11   8      106.04       83.75    101.84 o 
 -12  11   8      126.58      111.30     85.77 o 
 -11  11   8      462.53      444.54     89.16 o 
 -10  11   8      533.31      560.75    143.21 o 
  -9  11   8     1048.16     1226.63     99.40 o 
  -8  11   8     1015.56      940.97     95.47 o 
  -7  11   8      119.75       82.57     55.22 o 
  -6  11   8      345.15      252.68     61.17 o 
  -5  11   8       22.18      -52.53     52.53 o 
  -4  11   8      425.46      424.24     68.49 o 
  -3  11   8       82.37      115.68     20.98 o 
  -2  11   8       57.12      111.70     26.16 o 
  -1  11   8       38.52       -6.91     26.83 o 
   0  11   8      496.29      403.49     41.49 o 
   1  11   8      171.32      174.16     57.88 o 
   2  11   8     1021.08      846.22     60.70 o 
   3  11   8      119.01       90.23     43.18 o 
   4  11   8     1110.38      959.92     70.04 o 
   5  11   8      343.02      467.56     64.54 o 
   6  11   8      532.64      549.67     70.45 o 
   7  11   8       33.98        4.61     58.70 o 
   8  11   8       27.97        6.39     61.17 o 
   9  11   8       22.26      -60.55     83.17 o 
  10  11   8      100.66       46.81     78.15 o 
  11  11   8       21.73       53.82    102.34 o 
 -17  12   8      314.08      174.80    123.86 o 
 -16  12   8       54.66       33.58    119.48 o 
 -15  12   8      323.74      317.60    111.44 o 
 -14  12   8      318.85      361.75     70.01 o 
 -13  12   8      251.87      106.10     74.17 o 
 -12  12   8      540.06      522.83     94.81 o 
 -11  12   8      122.74      184.89     78.46 o 
 -10  12   8      319.98      379.71     90.49 o 
  -9  12   8      304.54      280.05     76.38 o 
  -8  12   8        2.87      -15.46     61.10 o 
  -7  12   8       10.74        9.55     72.01 o 
  -6  12   8      703.22      672.20     81.26 o 
  -5  12   8       38.56      140.44     58.37 o 
  -4  12   8      891.05      874.16    161.04 o 
  -3  12   8       39.29       39.06     25.47 o 
  -2  12   8     1797.19     1722.19     66.90 o 
  -1  12   8       23.57       -5.73     29.96 o 
   0  12   8      312.70      368.60     40.05 o 
   1  12   8      542.84      543.25     48.02 o 
   2  12   8       29.54       82.55     35.79 o 
   3  12   8      355.38      412.95     53.34 o 
   4  12   8      120.46      190.82     76.22 o 
   5  12   8        6.56       13.95     49.73 o 
   6  12   8      232.67      223.59     57.75 o 
   7  12   8       35.21      144.52     69.03 o 
   8  12   8      314.18      497.82     82.07 o 
   9  12   8       26.97      141.30     75.52 o 
  10  12   8      176.48      201.68    105.50 o 
 -16  13   8       25.22       71.54    120.52 o 
 -15  13   8       61.98      106.73    115.98 o 
 -14  13   8       25.45      163.51    126.83 o 
 -13  13   8        6.57      -58.63     86.59 o 
 -12  13   8       49.93      204.48    105.69 o 
 -11  13   8      167.49      171.85    120.93 o 
 -10  13   8      236.90      274.96     85.94 o 
  -9  13   8       69.96      -36.45     73.34 o 
  -8  13   8     1377.16     1350.71    112.76 o 
  -7  13   8        0.53      -59.74     59.74 o 
  -6  13   8      672.72      586.75     68.08 o 
  -5  13   8      111.81      151.72     75.25 o 
  -4  13   8       11.95      -81.43     81.43 o 
  -3  13   8      168.93      104.88     77.29 o 
  -2  13   8      959.44      972.99     44.28 o 
  -1  13   8      107.15       87.47     21.27 o 
   0  13   8     1031.76      974.02     60.48 o 
   1  13   8        6.32       23.33     60.63 o 
   2  13   8      497.69      747.99     61.97 o 
   3  13   8      280.94      218.79     49.97 o 
   4  13   8      496.77      550.12     64.21 o 
   5  13   8      253.05      265.02     58.79 o 
   6  13   8      135.34      112.91     62.88 o 
   7  13   8       10.69      -69.78     69.78 o 
   8  13   8        5.24        8.12     83.60 o 
   9  13   8        0.23      -37.07    111.56 o 
 -14  14   8      362.07      811.25    184.36 o 
 -13  14   8      384.15      238.94     99.40 o 
 -12  14   8      544.73      443.15     91.69 o 
 -11  14   8       55.77       63.76    113.72 o 
 -10  14   8      216.51       92.29    175.03 o 
  -9  14   8        0.04       14.50     92.29 o 
  -8  14   8       71.88       61.41     81.00 o 
  -7  14   8      275.50      118.38     82.74 o 
  -6  14   8      669.91      712.36     95.32 o 
  -5  14   8      162.52      124.13     53.37 o 
  -4  14   8      856.40      793.46     94.37 o 
  -3  14   8        5.81       66.54     84.98 o 
  -2  14   8     1153.78     1098.13    108.71 o 
  -1  14   8       17.93        4.59     60.63 o 
   0  14   8      671.03      539.70     74.41 o 
   1  14   8      184.95      204.46     35.75 o 
   2  14   8       19.61       38.48     47.13 o 
   3  14   8      100.75      166.89     58.56 o 
   4  14   8      344.73      313.90     60.93 o 
   5  14   8       12.05      -12.56     79.92 o 
   6  14   8      258.79      300.43     81.47 o 
   7  14   8      265.21       63.24    130.48 o 
   8  14   8       58.86      197.31    229.13 o 
 -13  15   8        7.79      -73.83    137.69 o 
 -12  15   8       71.75      164.99     87.40 o 
 -11  15   8       58.19      128.53    134.15 o 
 -10  15   8      296.22      300.54    129.99 o 
  -9  15   8       12.20      -48.47     85.92 o 
  -8  15   8      560.34      529.51     95.32 o 
  -7  15   8       65.81      154.17    101.19 o 
  -6  15   8      298.55      415.97    133.66 o 
  -5  15   8       33.08       -2.18     71.23 o 
  -4  15   8       38.73      -15.89     49.80 o 
  -3  15   8       13.19      -22.51     75.23 o 
  -2  15   8       60.17      -61.49     98.50 o 
  -1  15   8       15.39       80.11     66.07 o 
   0  15   8      291.02      402.05     78.69 o 
   1  15   8        0.93      -30.38     48.70 o 
   2  15   8      351.90      285.04     56.15 o 
   3  15   8      234.93      307.62     63.88 o 
   4  15   8      343.23      276.87     71.96 o 
   5  15   8      186.24      146.03     80.64 o 
   6  15   8      156.18      108.20    127.29 o 
 -11  16   8        6.96      147.92     93.72 o 
 -10  16   8       79.02      149.17    143.18 o 
  -9  16   8      150.31      136.84    135.02 o 
  -8  16   8       19.77      -99.40     99.40 o 
  -7  16   8      275.81      247.28     93.86 o 
  -6  16   8      325.47      274.55    232.31 o 
  -5  16   8      104.43       61.42     74.55 o 
  -4  16   8      228.56      291.65     89.16 o 
  -3  16   8        0.03       67.51     62.15 o 
  -2  16   8       74.67      -16.44     65.70 o 
  -1  16   8       50.65       76.51     68.26 o 
   0  16   8       50.66      -77.82    194.12 o 
   1  16   8       91.53      -61.28    140.02 o 
   2  16   8       29.46       25.72    110.19 o 
   3  16   8        6.25       70.01    152.75 o 
   4  16   8        1.06        6.36    152.75 o 
  -8  17   8      115.64       27.91    173.97 o 
  -7  17   8       86.33      -96.53    134.79 o 
  -6  17   8       84.50      178.95    112.92 o 
  -5  17   8        0.30     -108.71    108.71 o 
  -4  17   8       27.49      -89.11    117.01 o 
  -3  17   8       16.63      -92.49     92.49 o 
  -2  17   8        3.75      -89.16     89.16 o 
  -1  17   8       32.39       25.46    184.58 o 
   0  17   8      160.11      260.95    190.94 o 
   1  17   8        0.10     -101.84    178.21 o 
 -21   0   9      137.88       38.19    159.12 o 
 -19   0   9     1773.48     2144.91    229.13 o 
 -17   0   9     1070.54      929.25    120.93 o 
 -15   0   9     1290.74     1152.01    120.93 o 
 -13   0   9      902.71     1092.21     64.22 o 
 -11   0   9       27.46       23.78     41.18 o 
  -9   0   9     1503.75     1412.66     89.11 o 
  -7   0   9     1756.03     2140.62    130.48 o 
  -5   0   9       42.04       70.01     44.55 o 
  -3   0   9      115.08       72.62     47.10 o 
  -1   0   9      128.16      190.46    168.66 o 
   1   0   9     3446.29     2999.53    139.30 o 
   3   0   9     4469.23     4622.78    334.15 o 
   5   0   9     2128.10     1887.71    178.21 o 
   7   0   9      451.07      264.14     81.01 o 
   9   0   9      193.54      217.24     84.10 o 
  11   0   9      218.41      210.04    140.02 o 
  13   0   9      585.71      350.06    184.58 o 
  15   0   9      264.50      127.29    216.40 o 
 -22   1   9        2.28      -46.87    123.21 o 
 -21   1   9     2180.74     2241.30    216.58 o 
 -20   1   9       85.59      176.96    111.56 o 
 -19   1   9     1123.52      973.91    114.19 o 
 -18   1   9      129.41      249.85     95.47 o 
 -17   1   9      155.97      111.03     59.64 o 
 -16   1   9      365.82      260.49     57.99 o 
 -15   1   9     1166.01     1218.90     83.17 o 
 -14   1   9       52.66      111.23     47.10 o 
 -13   1   9     3609.27     3497.47    131.25 o 
 -12   1   9     1061.08      977.67     43.31 o 
 -11   1   9     6241.23     6736.57    125.88 o 
 -10   1   9       14.42       64.07     25.96 o 
  -9   1   9     1474.30     1440.88     48.67 o 
  -8   1   9      120.97       59.17     26.00 o 
  -7   1   9      129.81      138.86     34.23 o 
  -6   1   9      233.95      255.63     32.51 o 
  -5   1   9      316.02      280.72     33.89 o 
  -4   1   9      187.49      216.50     58.79 o 
  -3   1   9     1728.27     1848.38     65.18 o 
  -2   1   9      810.06      836.92     50.06 o 
  -1   1   9      811.11      738.29     48.70 o 
   0   1   9      923.44      772.56     49.49 o 
   1   1   9     1186.13     1014.05     59.59 o 
   2   1   9      307.68      381.86     41.91 o 
   3   1   9     1211.76     1143.01     64.72 o 
   4   1   9      781.19      654.86     61.96 o 
   5   1   9      432.67      530.90     58.43 o 
   6   1   9      919.31      782.11     69.92 o 
   7   1   9       79.53       42.88     46.88 o 
   8   1   9        0.93      -15.20     76.45 o 
   9   1   9     2421.12     2510.84    203.03 o 
  10   1   9       39.46      115.47     72.17 o 
  11   1   9     2945.77     2829.58    212.04 o 
  12   1   9       33.58       71.20     96.68 o 
  13   1   9      532.44      453.03    125.77 o 
  14   1   9       23.93       -1.96    131.83 o 
  15   1   9       21.52       68.05    167.19 o 
 -22   2   9       10.41      -76.38    132.71 o 
 -21   2   9      137.89      147.51    114.17 o 
 -20   2   9        4.87       59.83    152.75 o 
 -19   2   9      790.90      742.66    103.58 o 
 -18   2   9       58.74      -17.12     64.22 o 
 -17   2   9      724.66      715.63     81.01 o 
 -16   2   9        7.50       -1.18     54.86 o 
 -15   2   9      873.30      963.05    133.66 o 
 -14   2   9      306.40      175.03     49.51 o 
 -13   2   9      793.51      768.23     46.06 o 
 -12   2   9        1.74        8.18     23.89 o 
 -11   2   9        9.73      -16.73     21.70 o 
 -10   2   9        5.35       -8.35     29.06 o 
  -9   2   9     1989.71     2038.96     70.47 o 
  -8   2   9      181.61      160.15     26.89 o 
  -7   2   9      108.36       95.67     25.83 o 
  -6   2   9     1137.35     1017.06     64.31 o 
  -5   2   9     1165.62     1032.06     44.03 o 
  -4   2   9      136.20       38.87     28.48 o 
  -3   2   9      166.72      151.71     28.18 o 
  -2   2   9     2508.34     2660.25     74.12 o 
  -1   2   9       36.02       46.80     32.84 o 
   0   2   9       57.33       63.56     38.81 o 
   1   2   9      177.38      100.73     33.92 o 
   2   2   9       35.94       -0.59     34.84 o 
   3   2   9      126.84      102.34     61.55 o 
   4   2   9        5.86      -35.87     41.15 o 
   5   2   9      669.10      540.39     54.70 o 
   6   2   9      366.73      344.12    115.75 o 
   7   2   9      731.26      873.96     69.58 o 
   8   2   9       46.74      -32.42     54.37 o 
   9   2   9      683.88      768.23     79.93 o 
  10   2   9       88.10       64.97     63.90 o 
  11   2   9        0.80      -65.49     65.49 o 
  12   2   9       15.97       92.79     89.11 o 
  13   2   9      258.93      173.24     82.70 o 
  14   2   9        8.49       50.21    121.26 o 
  15   2   9      258.93      223.54    184.58 o 
 -21   3   9     1273.44     1280.35    168.72 o 
 -20   3   9      117.55       95.47    121.51 o 
 -19   3   9      507.78      561.55     95.32 o 
 -18   3   9       43.86       50.39     80.64 o 
 -17   3   9       33.34      -58.05     60.46 o 
 -16   3   9      700.97      711.75     77.90 o 
 -15   3   9      361.46      331.23     57.69 o 
 -14   3   9      377.32      321.19     42.70 o 
 -13   3   9     2345.01     2465.27    107.01 o 
 -12   3   9      111.84      133.66     33.00 o 
 -11   3   9     3077.98     3373.28     87.64 o 
 -10   3   9       56.78       34.82     27.95 o 
  -9   3   9     1490.80     1550.67     57.22 o 
  -8   3   9     1580.10     1552.17     58.74 o 
  -7   3   9      214.60      160.94     26.52 o 
  -6   3   9      166.14      241.15     31.23 o 
  -5   3   9      637.87      642.85     39.50 o 
  -4   3   9        2.30      -17.90     25.14 o 
  -3   3   9     2895.54     3163.46     83.66 o 
  -2   3   9       70.43      161.04     32.89 o 
  -1   3   9      235.90      331.30     48.69 o 
   0   3   9      937.52     1048.63     55.67 o 
   1   3   9       13.91      -20.37     26.56 o 
   2   3   9      320.30      434.25     39.38 o 
   3   3   9      144.29      145.55     38.28 o 
   4   3   9       36.37       24.90     42.10 o 
   5   3   9     1012.85     1036.94     65.36 o 
   6   3   9      438.87      396.74     53.96 o 
   7   3   9       40.07       73.45     58.87 o 
   8   3   9       18.58       22.66     80.84 o 
   9   3   9      385.17      371.59     66.85 o 
  10   3   9       40.69       77.56     60.29 o 
  11   3   9      891.80      883.63     98.90 o 
  12   3   9        7.41      -21.64     98.65 o 
  13   3   9      265.67      310.96     86.73 o 
  14   3   9       21.20     -123.21    123.21 o 
 -21   4   9      388.35      560.65    292.78 o 
 -20   4   9       10.35      -14.00     95.32 o 
 -19   4   9      675.46      796.22    106.95 o 
 -18   4   9       90.38      106.46     76.38 o 
 -17   4   9     1238.10     1181.01     98.65 o 
 -16   4   9      180.54      260.43     62.53 o 
 -15   4   9     1572.34     1548.14     92.29 o 
 -14   4   9       34.33       36.29     22.40 o 
 -13   4   9     2112.17     2164.58     64.31 o 
 -12   4   9       13.25        4.77     38.19 o 
 -11   4   9      313.06      334.64     79.56 o 
 -10   4   9      751.21      799.12     58.79 o 
  -9   4   9     2333.50     2277.68    109.32 o 
  -8   4   9      174.10      135.47     27.14 o 
  -7   4   9      227.91      130.01     38.45 o 
  -6   4   9     1396.89     1424.60     54.70 o 
  -5   4   9       57.72        0.24     32.15 o 
  -4   4   9      896.10      874.28     59.05 o 
  -3   4   9      375.39      442.23     75.33 o 
  -2   4   9       15.07      -27.74     39.50 o 
  -1   4   9      411.58      597.21     48.69 o 
   0   4   9       34.69       30.06     27.38 o 
   1   4   9      241.24      193.84     40.42 o 
   2   4   9      572.69      521.42     47.16 o 
   3   4   9     1322.59     1395.62     98.30 o 
   4   4   9      282.46      254.19     47.77 o 
   5   4   9     1401.22     1657.35     74.90 o 
   6   4   9      851.92      906.77     70.80 o 
   7   4   9      901.70     1006.02     71.48 o 
   8   4   9        2.64       22.60     44.10 o 
   9   4   9      241.46      302.51     65.23 o 
  10   4   9      342.92      230.28     85.78 o 
  11   4   9      128.18      184.98     90.49 o 
  12   4   9        0.12      -26.17     79.52 o 
  13   4   9      436.94      405.30    114.56 o 
  14   4   9        9.88       62.44    155.94 o 
 -21   5   9      912.38      855.84    315.05 o 
 -20   5   9      107.43      233.32     82.70 o 
 -19   5   9      327.36      326.87     97.84 o 
 -18   5   9      132.83      146.92    105.02 o 
 -17   5   9       33.32       69.30     48.96 o 
 -16   5   9       14.24      -33.10     39.23 o 
 -15   5   9       75.78      114.87     43.36 o 
 -14   5   9       29.61       35.08     27.74 o 
 -13   5   9     1578.95     1699.70     73.00 o 
 -12   5   9      383.42      417.20     70.01 o 
 -11   5   9     1646.53     1547.58     65.49 o 
 -10   5   9        3.51      -17.93     64.23 o 
  -9   5   9      543.92      582.03     82.68 o 
  -8   5   9     1440.01     1492.08     59.68 o 
  -7   5   9        8.52        9.64     33.07 o 
  -6   5   9      463.16      427.46     32.17 o 
  -5   5   9       81.63       95.85     28.99 o 
  -4   5   9      578.06      576.74     38.54 o 
  -3   5   9      422.42      484.79     36.62 o 
  -2   5   9     1905.85     1905.88     65.27 o 
  -1   5   9      587.77      704.34     44.21 o 
   0   5   9      156.17       63.97     31.84 o 
   1   5   9      301.22      275.97     40.14 o 
   2   5   9      226.94       86.53     35.61 o 
   3   5   9      559.13      488.77     47.52 o 
   4   5   9      458.19      435.85     68.90 o 
   5   5   9       77.11       18.02     39.26 o 
   6   5   9      174.28      106.66     48.64 o 
   7   5   9       37.55       -1.34     44.92 o 
   8   5   9       44.22       21.61     47.74 o 
   9   5   9      350.86      285.37     67.26 o 
  10   5   9       93.12        4.20     95.02 o 
  11   5   9     1085.24     1159.39    121.25 o 
  12   5   9       52.34       64.60     95.47 o 
  13   5   9      428.58      525.28    131.34 o 
  14   5   9        3.98      -40.48    210.04 o 
 -21   6   9      325.53      369.68    136.84 o 
 -20   6   9       26.99       -2.40     97.64 o 
 -19   6   9      988.66     1005.62     95.47 o 
 -18   6   9       83.48      108.61     48.09 o 
 -17   6   9     1536.90     1459.34     94.55 o 
 -16   6   9      329.64      359.13     51.23 o 
 -15   6   9     1415.62     1509.87     93.23 o 
 -14   6   9      433.63      438.75    120.93 o 
 -13   6   9     1067.12     1100.01    136.84 o 
 -12   6   9      362.92      311.04     70.01 o 
 -11   6   9       66.38       25.46     28.97 o 
 -10   6   9       15.15       24.75     33.24 o 
  -9   6   9      229.61      215.46     64.73 o 
  -8   6   9      166.12      191.89     29.67 o 
  -7   6   9      288.83      346.42     37.67 o 
  -6   6   9     4127.89     4237.69     94.85 o 
  -5   6   9      124.11      125.22     26.64 o 
  -4   6   9      617.69      561.36     37.80 o 
  -3   6   9       14.58       10.58     21.92 o 
  -2   6   9      635.76      632.21     71.35 o 
  -1   6   9       46.22       93.64     32.74 o 
   0   6   9       99.00      126.18     37.67 o 
   1   6   9      262.58      285.54     36.20 o 
   2   6   9      271.34      308.51     43.19 o 
   3   6   9     1862.23     1707.11     79.92 o 
   4   6   9     1165.63     1129.75     70.74 o 
   5   6   9     1055.68      925.11     60.59 o 
   6   6   9     1136.67     1146.63     72.73 o 
   7   6   9      150.25      106.67     57.32 o 
   8   6   9       96.42      114.85     49.82 o 
   9   6   9       16.01        6.91     50.33 o 
  10   6   9       62.20       32.05     79.80 o 
  11   6   9      220.98      157.81    140.02 o 
  12   6   9       24.85      112.22     76.97 o 
  13   6   9      365.08      358.87    144.97 o 
  14   6   9        2.47      146.39    203.67 o 
 -20   7   9        2.86       10.34    206.85 o 
 -19   7   9      292.93      414.32    299.14 o 
 -18   7   9      272.15      286.61     64.84 o 
 -17   7   9       69.31      -23.10     44.55 o 
 -16   7   9        8.57       52.19     52.65 o 
 -15   7   9       36.67       59.18     67.96 o 
 -14   7   9      177.16      174.43     39.85 o 
 -13   7   9      981.42     1075.64     60.59 o 
 -12   7   9     1002.45     1001.92    120.93 o 
 -11   7   9     2391.03     2582.18     86.73 o 
 -10   7   9      339.28      300.89     32.38 o 
  -9   7   9      335.71      292.22     48.14 o 
  -8   7   9      978.51     1024.22     49.46 o 
  -7   7   9      106.09      104.37     22.67 o 
  -6   7   9      146.81      149.01     22.23 o 
  -5   7   9       68.46       77.95     40.88 o 
  -4   7   9     1267.50     1276.13     52.36 o 
  -3   7   9       14.60      -15.15     21.70 o 
  -2   7   9     3030.87     3383.90     86.09 o 
  -1   7   9        6.90      -31.23     31.23 o 
   0   7   9      754.63      827.45     75.33 o 
   1   7   9      273.84      241.18     39.63 o 
   2   7   9      455.76      423.04     43.64 o 
   3   7   9        8.09      -43.27     49.61 o 
   4   7   9       58.99       71.99     45.01 o 
   5   7   9       59.49       46.05     42.26 o 
   6   7   9        8.71       25.66     46.58 o 
   7   7   9        5.12        0.96     44.92 o 
   8   7   9      187.96      186.35     58.56 o 
   9   7   9      256.57      253.76     57.33 o 
  10   7   9       88.00      226.74     77.00 o 
  11   7   9      676.27      517.45     96.37 o 
  12   7   9       95.59        3.72    117.68 o 
  13   7   9      228.07      183.89    143.21 o 
 -20   8   9        1.53      216.40    216.40 o 
 -19   8   9      810.14      940.76    106.04 o 
 -18   8   9      136.80      197.47     74.55 o 
 -17   8   9      694.82      632.36     69.79 o 
 -16   8   9      401.43      366.91     59.09 o 
 -15   8   9     1215.05     1386.15     86.69 o 
 -14   8   9      338.22      219.92     57.28 o 
 -13   8   9     1027.55     1046.92    280.05 o 
 -12   8   9       61.60       41.77     35.01 o 
 -11   8   9       31.46       21.64     28.64 o 
 -10   8   9        1.57       -5.86     22.95 o 
  -9   8   9      357.42      305.69     28.88 o 
  -8   8   9      105.96       86.17     23.47 o 
  -7   8   9      232.28      265.82     51.45 o 
  -6   8   9     4769.27     4724.86    149.74 o 
  -5   8   9      112.54      124.01     24.02 o 
  -4   8   9     1039.32      854.19     40.22 o 
  -3   8   9      320.79      292.39     29.81 o 
  -2   8   9      197.66      224.26     34.91 o 
  -1   8   9       29.15       69.78     29.53 o 
   0   8   9       43.17       97.10     31.90 o 
   1   8   9      487.70      416.15     48.69 o 
   2   8   9        5.33       -2.82     34.47 o 
   3   8   9      481.85      457.96     47.58 o 
   4   8   9      525.84      495.54     53.95 o 
   5   8   9      290.46      338.05     49.97 o 
   6   8   9     1101.29     1323.73     84.67 o 
   7   8   9      192.50      175.80     58.10 o 
   8   8   9       15.73       66.54     55.42 o 
   9   8   9      194.90      306.78     80.69 o 
  10   8   9       56.40       31.86     94.50 o 
  11   8   9       58.10      107.49    120.93 o 
  12   8   9       16.69      214.25    257.77 o 
  13   8   9      326.28      787.80    273.68 o 
 -19   9   9      334.41      234.67    137.57 o 
 -18   9   9      238.85      141.76    143.47 o 
 -17   9   9       26.52       -8.62     53.02 o 
 -16   9   9      109.67       70.45    101.84 o 
 -15   9   9      231.75      145.46     52.73 o 
 -14   9   9      315.47      357.32     47.58 o 
 -13   9   9      881.88      709.11     51.77 o 
 -12   9   9     1387.07     1450.44    165.48 o 
 -11   9   9     1895.79     1812.12     79.56 o 
 -10   9   9      675.46      870.87     40.82 o 
  -9   9   9      593.21      643.33     82.39 o 
  -8   9   9     1007.34      819.07    101.55 o 
  -7   9   9      644.20      716.91     34.97 o 
  -6   9   9      727.81      678.32     41.34 o 
  -5   9   9      117.62       92.27     31.23 o 
  -4   9   9       51.90       36.44     22.55 o 
  -3   9   9      218.63      189.75     26.34 o 
  -2   9   9     1127.05     1135.79     48.37 o 
  -1   9   9      122.81       83.59     30.31 o 
   0   9   9     2790.67     2671.42    131.37 o 
   1   9   9     1193.87     1056.93     63.24 o 
   2   9   9     2513.49     2390.29    111.16 o 
   3   9   9        6.09      -12.06     39.80 o 
   4   9   9      282.08      350.78     48.89 o 
   5   9   9       47.48       -0.36     42.16 o 
   6   9   9      232.03      303.83     61.62 o 
   7   9   9      356.72      196.99     62.31 o 
   8   9   9      324.23      268.92     61.55 o 
   9   9   9      669.32      590.36    108.38 o 
  10   9   9      204.78       84.41     81.21 o 
  11   9   9      528.36      682.50    171.85 o 
  12   9   9      171.17      520.44    181.39 o 
 -18  10   9      125.73      -69.10    251.41 o 
 -17  10   9      374.42      708.94    451.89 o 
 -16  10   9      691.66      495.47    130.48 o 
 -15  10   9      615.73      645.56    117.65 o 
 -14  10   9      573.58      637.17     95.47 o 
 -13  10   9      426.99      431.76     35.76 o 
 -12  10   9       60.12       65.52     41.37 o 
 -11  10   9      444.54      423.22     79.52 o 
 -10  10   9      181.35      278.97     76.38 o 
  -9  10   9       34.83       15.78     45.52 o 
  -8  10   9     1768.43     1663.05    114.00 o 
  -7  10   9        8.47      -25.75     53.81 o 
  -6  10   9     5742.50     6463.97    136.41 o 
  -5  10   9        8.52       -7.94     25.72 o 
  -4  10   9     1241.16     1416.03     55.48 o 
  -3  10   9       13.08      -33.07     33.07 o 
  -2  10   9       12.59       28.16     25.55 o 
  -1  10   9      256.81      236.24     35.94 o 
   0  10   9      356.30      385.75     41.41 o 
   1  10   9     1406.06     1558.17    124.02 o 
   2  10   9      924.05     1037.40     65.36 o 
   3  10   9      584.84      612.86     67.06 o 
   4  10   9     1251.40     1267.40     75.71 o 
   5  10   9      146.13      180.71     52.95 o 
   6  10   9      221.47      143.57     61.65 o 
   7  10   9       67.25       89.27     67.06 o 
   8  10   9       16.82       29.15     57.50 o 
   9  10   9       23.37       90.46     71.82 o 
  10  10   9        0.04     -104.79    104.79 o 
  11  10   9       77.49      -76.48    232.31 o 
 -18  11   9       93.26      203.67    203.67 o 
 -17  11   9        7.92      -47.59     96.28 o 
 -16  11   9       81.05      192.31    162.30 o 
 -15  11   9        1.86       24.82     88.67 o 
 -14  11   9      143.30      163.66     95.47 o 
 -13  11   9      153.28      197.42    123.21 o 
 -12  11   9      622.93      590.65    111.38 o 
 -11  11   9      968.05     1004.23    372.34 o 
 -10  11   9      700.57      622.82     90.56 o 
  -9  11   9      485.29      453.41     89.11 o 
  -8  11   9      952.36      930.74     97.86 o 
  -7  11   9       13.31       31.82     61.10 o 
  -6  11   9      242.57      354.24     70.17 o 
  -5  11   9      214.85      187.19     84.63 o 
  -4  11   9      200.27      193.31     25.75 o 
  -3  11   9      190.62      146.31     28.48 o 
  -2  11   9      356.16      275.43     36.35 o 
  -1  11   9       13.87      -34.42     34.42 o 
   0  11   9      428.38      392.32     45.11 o 
   1  11   9       53.25       51.48     45.82 o 
   2  11   9      177.58      194.47     47.80 o 
   3  11   9      100.04       47.14     56.04 o 
   4  11   9       62.96      105.66     53.72 o 
   5  11   9       12.79      -20.00     72.57 o 
   6  11   9      262.03      428.54     75.02 o 
   7  11   9        9.92      -59.51     59.51 o 
   8  11   9      232.11      205.41     78.92 o 
   9  11   9      173.81      180.92    105.12 o 
  10  11   9      214.84      373.22    140.02 o 
 -17  12   9      222.29      277.61    162.02 o 
 -16  12   9      200.38      323.74    116.75 o 
 -15  12   9      370.06      264.90    124.79 o 
 -14  12   9      281.14      343.07     91.54 o 
 -13  12   9      183.90      125.37     96.68 o 
 -12  12   9       15.85       76.38     94.51 o 
 -11  12   9       36.71      -71.74     71.74 o 
 -10  12   9       71.14       85.92     74.55 o 
  -9  12   9      136.39      152.75     76.51 o 
  -8  12   9       99.16      107.01     82.74 o 
  -7  12   9      464.21      328.50     69.88 o 
  -6  12   9      347.72      297.78     67.79 o 
  -5  12   9      372.95      370.57     75.83 o 
  -4  12   9      433.36      426.39     71.51 o 
  -3  12   9      193.95      178.52     35.83 o 
  -2  12   9      502.14      562.16     43.72 o 
  -1  12   9      106.33       60.96     35.81 o 
   0  12   9      222.64      217.37     74.13 o 
   1  12   9       92.83       79.33     37.06 o 
   2  12   9      175.06      113.46     60.63 o 
   3  12   9       52.82       53.06     47.30 o 
   4  12   9      978.66     1025.73    126.78 o 
   5  12   9       60.11      111.98     56.43 o 
   6  12   9      176.86      240.21     70.30 o 
   7  12   9       55.38      146.03     71.05 o 
   8  12   9        4.10        2.52     90.80 o 
   9  12   9        6.97       66.48    121.26 o 
 -15  13   9       36.14       90.70    161.27 o 
 -14  13   9      342.83      474.55    131.34 o 
 -13  13   9      167.93      209.66    114.17 o 
 -12  13   9      922.52     1138.12    174.83 o 
 -11  13   9      116.60      125.36    103.22 o 
 -10  13   9     1050.05      904.87    140.02 o 
  -9  13   9      115.61       94.85    168.66 o 
  -8  13   9     1150.81     1074.81    114.69 o 
  -7  13   9       46.03       16.64     57.33 o 
  -6  13   9      295.76      425.16    115.21 o 
  -5  13   9      123.13      207.57     99.93 o 
  -4  13   9      233.89      249.80     67.79 o 
  -3  13   9       48.40       90.43     55.12 o 
  -2  13   9     1248.77     1229.70     64.07 o 
  -1  13   9      128.89       73.70     59.71 o 
   0  13   9     1960.02     2113.52     94.75 o 
   1  13   9       80.37       89.67     40.58 o 
   2  13   9      779.21      773.12     80.79 o 
   3  13   9       15.27       71.38     53.10 o 
   4  13   9       55.78       29.10     59.32 o 
   5  13   9        7.63      -52.73     68.90 o 
   6  13   9      150.93       65.96     63.31 o 
   7  13   9       87.35       78.36     75.52 o 
   8  13   9      148.02      195.27    168.66 o 
 -14  14   9      336.69      427.37    175.03 o 
 -13  14   9        7.28       20.86     74.79 o 
 -12  14   9       77.90       -1.77    168.66 o 
 -11  14   9        7.69      105.02    112.51 o 
 -10  14   9       51.52      123.68     98.71 o 
  -9  14   9        8.74       96.58     89.85 o 
  -8  14   9      641.06      798.51    165.48 o 
  -7  14   9       43.78      -22.28     74.93 o 
  -6  14   9     1115.30     1119.89    216.10 o 
  -5  14   9        4.85       22.40     71.20 o 
  -4  14   9      855.95      738.52    146.39 o 
  -3  14   9        0.45       63.53     98.98 o 
  -2  14   9      361.23      287.75     35.83 o 
  -1  14   9       82.19       25.27     28.85 o 
   0  14   9       85.54       93.14     49.74 o 
   1  14   9      218.71      199.21     52.22 o 
   2  14   9       98.60      -66.82     66.82 o 
   3  14   9      242.50      196.69     58.62 o 
   4  14   9      681.90      762.73    190.28 o 
   5  14   9      112.74      142.75     72.09 o 
   6  14   9      302.10      642.51    132.25 o 
   7  14   9       71.78      -16.67     94.19 o 
 -12  15   9      944.92     1273.38    196.65 o 
 -11  15   9      111.82       68.28    122.24 o 
 -10  15   9      846.73      787.64    135.89 o 
  -9  15   9      124.14      265.95    143.74 o 
  -8  15   9      323.99      435.54    143.21 o 
  -7  15   9        1.06       34.43     85.62 o 
  -6  15   9       28.23       96.38    124.11 o 
  -5  15   9       31.86       20.03     61.81 o 
  -4  15   9      240.36      295.72    105.82 o 
  -3  15   9       57.46      -62.26     68.12 o 
  -2  15   9     1015.50      935.21    103.63 o 
  -1  15   9        5.53      206.65     84.09 o 
   0  15   9     1469.82     1784.36    140.82 o 
   1  15   9        0.08      -74.28     74.28 o 
   2  15   9      820.88      922.75     90.52 o 
   3  15   9        2.19       40.27     79.02 o 
   4  15   9       75.29      121.29     78.66 o 
   5  15   9        0.49      -80.64     80.64 o 
 -10  16   9       31.09       67.51    125.05 o 
  -9  16   9        0.48     -229.13    229.13 o 
  -8  16   9      335.91      619.62    203.67 o 
  -7  16   9       35.41      111.00    149.57 o 
  -6  16   9      709.29      771.05    225.95 o 
  -5  16   9        5.70      -52.02    130.48 o 
  -4  16   9      652.54      691.89     86.22 o 
  -3  16   9        0.89      -17.68     88.96 o 
  -2  16   9      105.63      102.72     75.54 o 
  -1  16   9      102.87       53.57     83.85 o 
   0  16   9       44.04       18.37    225.95 o 
   1  16   9      253.77      289.69    138.75 o 
   2  16   9      336.57      320.21    149.57 o 
   3  16   9      195.33       89.11    267.32 o 
  -7  17   9      182.10      278.73    165.48 o 
  -6  17   9        0.92      -57.50    175.03 o 
  -5  17   9      123.33      122.98    197.31 o 
  -4  17   9      171.02       -8.78    124.11 o 
  -3  17   9       55.65     -118.69    118.69 o 
  -2  17   9      512.04      461.51    119.28 o 
  -1  17   9        3.63      140.02    178.21 o 
 -22   0  10       33.59     -184.58    184.58 o 
 -20   0  10      833.16      375.52    178.21 o 
 -18   0  10     2463.07     2119.45    184.58 o 
 -16   0  10     2640.51     2845.03    178.21 o 
 -14   0  10       62.11       70.76     33.53 o 
 -12   0  10     3330.97     3386.40    187.76 o 
 -10   0  10     9624.40     9790.21    375.52 o 
  -8   0  10    24305.23    24705.39    536.84 o 
  -6   0  10    12367.46    11337.92    585.55 o 
  -4   0  10       10.02      -66.83     66.83 o 
  -2   0  10     1406.05     1508.46     94.51 o 
   0   0  10    10601.71     9785.76    316.12 o 
   2   0  10    10452.06    10130.18    337.18 o 
   4   0  10     3443.37     3468.06    445.53 o 
   6   0  10      290.68      286.41     76.51 o 
   8   0  10       74.39      280.19    101.19 o 
  10   0  10        3.44      184.58    127.29 o 
  12   0  10      174.66      439.17    235.49 o 
  14   0  10       27.95     -273.68    273.68 o 
 -22   1  10      411.92      484.99    158.87 o 
 -21   1  10       11.18      -39.52     96.06 o 
 -20   1  10       99.54       72.70    108.20 o 
 -19   1  10      110.91       96.90     87.01 o 
 -18   1  10        7.70       -2.51     71.74 o 
 -17   1  10      177.56      111.38     60.46 o 
 -16   1  10     4635.43     4826.30    318.24 o 
 -15   1  10       25.28      -40.92     76.38 o 
 -14   1  10     2350.52     2388.93     89.02 o 
 -13   1  10      305.38      289.12     30.17 o 
 -12   1  10     1836.02     1916.06     95.54 o 
 -11   1  10      425.69      394.30     31.72 o 
 -10   1  10     1557.25     1592.84     52.84 o 
  -9   1  10      524.15      482.53     40.86 o 
  -8   1  10       92.15      119.48     33.63 o 
  -7   1  10      484.02      595.89     40.54 o 
  -6   1  10    10301.82    10768.33    206.65 o 
  -5   1  10        3.00        4.68     49.61 o 
  -4   1  10    26147.29    26570.66    498.37 o 
  -3   1  10      187.05      248.89     42.72 o 
  -2   1  10     7127.13     6720.60    157.55 o 
  -1   1  10     1428.89     1467.12     76.23 o 
   0   1  10     4551.70     4406.94    129.68 o 
   1   1  10      714.42      977.20     59.13 o 
   2   1  10        1.53        6.82     41.90 o 
   3   1  10       13.21      -38.91     38.91 o 
   4   1  10     2539.53     2771.86    143.31 o 
   5   1  10        0.42       35.71     45.29 o 
   6   1  10     3603.92     3547.12    137.16 o 
   7   1  10       15.68      112.13     87.27 o 
   8   1  10     2875.51     2656.48    150.16 o 
   9   1  10       36.36       34.14     59.84 o 
  10   1  10      426.17      319.59    105.69 o 
  11   1  10       10.35      264.49    115.39 o 
  12   1  10       13.84        9.13    103.22 o 
  13   1  10        1.56      136.55     88.42 o 
  14   1  10       34.17      -11.06    137.21 o 
 -22   2  10       58.93        9.48    114.70 o 
 -21   2  10       70.42       87.06    125.98 o 
 -20   2  10      432.55      329.54    108.55 o 
 -19   2  10        1.05      -55.16     77.69 o 
 -18   2  10      792.78      739.29    100.90 o 
 -17   2  10       19.47       55.97     62.40 o 
 -16   2  10      211.86      162.53     85.92 o 
 -15   2  10       68.71       95.47     57.28 o 
 -14   2  10      157.01      156.14     34.57 o 
 -13   2  10      867.26      846.06     76.25 o 
 -12   2  10     1680.68     1695.90     66.14 o 
 -11   2  10      281.99      349.14     32.93 o 
 -10   2  10     3796.29     3488.18     97.31 o 
  -9   2  10        1.44       21.92     27.21 o 
  -8   2  10     7944.82     8416.29    169.71 o 
  -7   2  10      496.70      440.73     35.09 o 
  -6   2  10     4028.45     4165.76    102.13 o 
  -5   2  10      468.67      437.61     37.98 o 
  -4   2  10      360.23      363.41     36.65 o 
  -3   2  10      310.83      305.68     34.73 o 
  -2   2  10      421.99      443.70     43.53 o 
  -1   2  10      185.05      315.04     39.77 o 
   0   2  10     6249.80     6607.23    169.02 o 
   1   2  10      163.25      169.43     43.04 o 
   2   2  10     7736.45     7772.81    196.69 o 
   3   2  10        3.46      -51.45     51.45 o 
   4   2  10     3395.26     3512.48    128.29 o 
   5   2  10        5.97       47.72     56.04 o 
   6   2  10      654.37      704.13     80.84 o 
   7   2  10       27.17      105.92     71.66 o 
   8   2  10        4.63      -39.98     54.70 o 
   9   2  10       13.01      -73.59     84.77 o 
  10   2  10      319.19      233.15     79.97 o 
  11   2  10        5.87      -99.07     99.07 o 
  12   2  10      522.25      587.12    110.10 o 
  13   2  10        9.66      -28.20    114.70 o 
  14   2  10      123.49       15.26    141.71 o 
 -21   3  10        0.17      -47.28    106.93 o 
 -20   3  10      109.96      146.53    101.19 o 
 -19   3  10        1.83       -4.95     72.03 o 
 -18   3  10        5.95       49.18     85.92 o 
 -17   3  10        5.04       85.81     82.74 o 
 -16   3  10     1937.39     1875.02    113.12 o 
 -15   3  10       25.59       30.48     17.63 o 
 -14   3  10     2158.81     2314.08     79.58 o 
 -13   3  10      966.09     1179.23     58.56 o 
 -12   3  10     2284.63     2243.92     70.65 o 
 -11   3  10        0.63      -14.17     26.51 o 
 -10   3  10     1229.21     1017.92     50.13 o 
  -9   3  10      289.55      308.64     38.14 o 
  -8   3  10      710.97      768.88     67.80 o 
  -7   3  10        1.96      -26.58     29.72 o 
  -6   3  10     8858.76     8616.89    174.24 o 
  -5   3  10       34.49       31.58     28.04 o 
  -4   3  10    15748.54    15285.98    277.74 o 
  -3   3  10      164.21      167.61     48.69 o 
  -2   3  10     7834.44     7844.71    220.42 o 
  -1   3  10      113.92       73.12     30.38 o 
   0   3  10     3115.24     3098.37     92.13 o 
   1   3  10       26.87       89.72     44.10 o 
   2   3  10      226.52      170.78     45.91 o 
   3   3  10       19.44      -10.97     35.50 o 
   4   3  10     1224.77     1194.01    124.94 o 
   5   3  10       67.99       64.06     44.90 o 
   6   3  10     2133.97     2356.82    102.05 o 
   7   3  10        8.12       25.46     46.57 o 
   8   3  10      995.62      908.50     82.68 o 
   9   3  10      221.72      256.33     66.04 o 
  10   3  10      291.50      329.16     84.10 o 
  11   3  10      106.28      165.36     97.84 o 
  12   3  10        3.01      -27.42     86.98 o 
  13   3  10       17.01     -106.75    141.29 o 
  14   3  10       40.17      -14.29    136.77 o 
 -21   4  10       27.31       61.56    171.85 o 
 -20   4  10      467.04      494.33    159.12 o 
 -19   4  10        1.56       71.28     87.01 o 
 -18   4  10      823.07      827.04    108.20 o 
 -17   4  10       20.25      102.04     64.58 o 
 -16   4  10      100.46       91.60     50.45 o 
 -15   4  10       60.44       51.77     28.70 o 
 -14   4  10       63.05       46.67     33.50 o 
 -13   4  10      901.67      782.09    125.83 o 
 -12   4  10      356.32      365.51     48.90 o 
 -11   4  10      550.82      548.05     47.09 o 
 -10   4  10     4436.43     4544.45    115.73 o 
  -9   4  10      401.43      402.56     39.34 o 
  -8   4  10     8917.27     9125.76    266.41 o 
  -7   4  10      224.13      221.42     51.45 o 
  -6   4  10     5235.12     5511.94    124.38 o 
  -5   4  10      247.79      271.75     43.18 o 
  -4   4  10     1326.39     1202.22     56.16 o 
  -3   4  10       97.34      123.32     32.28 o 
  -2   4  10      552.74      757.26     47.11 o 
  -1   4  10       95.61       88.69     35.50 o 
   0   4  10     4509.81     4216.40    146.99 o 
   1   4  10      466.58      499.21     56.04 o 
   2   4  10     5782.03     5637.43    141.67 o 
   3   4  10        7.69       36.62     34.07 o 
   4   4  10     1954.85     2141.26     97.25 o 
   5   4  10       50.80      -14.22     42.20 o 
   6   4  10      687.17      853.92     66.60 o 
   7   4  10       38.63       87.70     66.14 o 
   8   4  10        0.65       10.99     77.17 o 
   9   4  10       15.67       17.94     67.88 o 
  10   4  10      654.56      646.17    105.02 o 
  11   4  10       51.12      119.73     76.11 o 
  12   4  10      450.39      353.75    122.69 o 
  13   4  10       12.91      198.72    139.16 o 
 -21   5  10       51.63       54.28    136.84 o 
 -20   5  10      124.39      240.89    113.27 o 
 -19   5  10      110.17      -16.69    168.66 o 
 -18   5  10      392.79      511.21     91.08 o 
 -17   5  10        8.62       48.80    101.84 o 
 -16   5  10     2287.90     2343.17    120.79 o 
 -15   5  10       45.11       13.54     45.20 o 
 -14   5  10     3433.24     3303.28    107.64 o 
 -13   5  10      151.46      158.56     39.85 o 
 -12   5  10     3137.72     3251.22    104.79 o 
 -11   5  10       38.82       12.49     36.06 o 
 -10   5  10      935.06      970.17     49.61 o 
  -9   5  10        1.66       -4.35     31.01 o 
  -8   5  10     1032.74     1052.36     65.23 o 
  -7   5  10        2.29      -14.83     25.14 o 
  -6   5  10     7983.32     8418.54    171.73 o 
  -5   5  10       41.51       31.24     58.37 o 
  -4   5  10     9611.06     9684.86    199.46 o 
  -3   5  10       14.14       42.74     29.64 o 
  -2   5  10    10033.62    10670.88    214.72 o 
  -1   5  10      131.99      105.46     30.24 o 
   0   5  10     1766.37     1803.87     68.15 o 
   1   5  10        0.29       76.48     34.90 o 
   2   5  10      132.33       79.61     40.38 o 
   3   5  10       14.34      -23.62     35.50 o 
   4   5  10      375.88      321.11     48.00 o 
   5   5  10        2.41      -28.77     40.99 o 
   6   5  10     1936.57     1922.74    106.57 o 
   7   5  10       93.62       99.43     56.08 o 
   8   5  10     1078.96     1120.06     83.54 o 
   9   5  10      230.81       85.22     61.56 o 
  10   5  10      412.51      431.03     89.47 o 
  11   5  10       82.68       95.32     88.29 o 
  12   5  10        3.67       55.25     83.05 o 
  13   5  10        8.21      124.83    163.39 o 
 -21   6  10       41.64       10.85    137.21 o 
 -20   6  10      133.91      178.08    104.79 o 
 -19   6  10       59.24       -1.89     72.75 o 
 -18   6  10      520.81      586.88    190.94 o 
 -17   6  10       24.50        9.19     46.93 o 
 -16   6  10      315.69      311.41     60.46 o 
 -15   6  10      188.39      187.06     28.90 o 
 -14   6  10        9.14      -34.16     34.16 o 
 -13   6  10      548.99      485.68     73.19 o 
 -12   6  10      141.40      179.25     63.65 o 
 -11   6  10       71.95       83.56     67.70 o 
 -10   6  10     4468.14     4958.90    280.72 o 
  -9   6  10      546.19      497.31     34.26 o 
  -8   6  10     5270.83     5516.80    124.51 o 
  -7   6  10      215.68      203.88     30.49 o 
  -6   6  10     2400.88     2183.08     67.37 o 
  -5   6  10      162.79      180.85     36.90 o 
  -4   6  10      739.92      781.56     56.96 o 
  -3   6  10       51.71       26.25     33.07 o 
  -2   6  10      946.07      877.53     52.69 o 
  -1   6  10       36.11       69.38     36.08 o 
   0   6  10     5039.25     5462.66    176.38 o 
   1   6  10      131.88      135.46     35.27 o 
   2   6  10     4637.88     4899.80    137.32 o 
   3   6  10       17.99       54.26     40.98 o 
   4   6  10     1350.38     1406.85     77.15 o 
   5   6  10       95.90      145.58     45.53 o 
   6   6  10      343.78      348.07     56.43 o 
   7   6  10        1.19       34.74     48.47 o 
   8   6  10        0.43       49.26     54.03 o 
   9   6  10        8.45      -35.40     60.18 o 
  10   6  10      444.29      246.95    101.84 o 
  11   6  10       76.07      143.21    162.30 o 
  12   6  10      343.75      250.73    130.69 o 
  13   6  10       63.68      123.49    160.95 o 
 -20   7  10       87.13      100.58    110.18 o 
 -19   7  10        0.25        3.64     95.47 o 
 -18   7  10      399.70      472.06     69.35 o 
 -17   7  10      208.68      190.17     48.67 o 
 -16   7  10     1296.07     1215.85     80.75 o 
 -15   7  10      519.22      496.89     57.28 o 
 -14   7  10     1857.71     2021.16     98.65 o 
 -13   7  10       66.45       86.88     39.23 o 
 -12   7  10     2112.89     1887.51    124.11 o 
 -11   7  10       22.24       22.76     27.72 o 
 -10   7  10     1449.72     1377.48     60.54 o 
  -9   7  10      580.57      531.04     40.98 o 
  -8   7  10       27.96       15.82     32.15 o 
  -7   7  10      987.28      915.19     45.74 o 
  -6   7  10     5829.25     5813.50    129.04 o 
  -5   7  10       69.89       59.70     26.61 o 
  -4   7  10     5602.87     5912.43    207.62 o 
  -3   7  10      618.07      639.85     52.31 o 
  -2   7  10     4786.26     4814.20    180.06 o 
  -1   7  10      582.41      539.08     45.59 o 
   0   7  10      264.45      313.42     70.27 o 
   1   7  10        8.39       -2.20     35.11 o 
   2   7  10      140.61      148.67     42.34 o 
   3   7  10       80.77      118.35     65.23 o 
   4   7  10      921.30      863.94     61.02 o 
   5   7  10       11.05       44.96     58.91 o 
   6   7  10     1717.15     1793.25     94.20 o 
   7   7  10      158.37      147.46     55.80 o 
   8   7  10     1256.01     1285.86     95.41 o 
   9   7  10      180.31      308.43     83.16 o 
  10   7  10      297.36      346.19    171.85 o 
  11   7  10       39.67      167.60     99.40 o 
  12   7  10        4.53      140.95    123.70 o 
 -20   8  10      112.86     -146.39    292.78 o 
 -19   8  10      307.06      601.51    136.07 o 
 -18   8  10      187.85       93.19     77.75 o 
 -17   8  10      462.86      491.82     77.75 o 
 -16   8  10       19.54      -19.09     50.92 o 
 -15   8  10      377.41      191.62     66.83 o 
 -14   8  10      194.63      189.37     40.37 o 
 -13   8  10      307.33      335.79     44.21 o 
 -12   8  10      936.22     1055.78     89.11 o 
 -11   8  10      217.08      262.10    114.56 o 
 -10   8  10     3329.70     3477.19    128.53 o 
  -9   8  10      555.72      623.15     64.37 o 
  -8   8  10     4462.92     4967.15    126.78 o 
  -7   8  10      790.35      719.82     87.27 o 
  -6   8  10     2065.32     2103.49     85.44 o 
  -5   8  10      384.28      350.66     37.84 o 
  -4   8  10       40.81       -4.24     24.15 o 
  -3   8  10        8.97      -24.61     24.61 o 
  -2   8  10     1044.95     1158.43     59.71 o 
  -1   8  10       91.86       99.76     36.29 o 
   0   8  10     3301.23     3378.69    200.27 o 
   1   8  10       16.07      -69.82     69.82 o 
   2   8  10     2588.54     2608.19    166.28 o 
   3   8  10      107.87      150.37     43.86 o 
   4   8  10     1688.74     1828.58     93.53 o 
   5   8  10      303.02      232.76     52.21 o 
   6   8  10      432.99      496.25    124.88 o 
   7   8  10       17.09      -35.85     54.52 o 
   8   8  10        0.28      -36.57     65.84 o 
   9   8  10        2.77      -20.47     82.44 o 
  10   8  10      306.43      285.28     91.65 o 
  11   8  10       46.28       78.00     90.56 o 
  12   8  10      273.40      155.30    134.12 o 
 -19   9  10       65.05      195.18    113.86 o 
 -18   9  10      212.83      127.89    136.84 o 
 -17   9  10      317.91      191.79     97.64 o 
 -16   9  10      992.90      980.24     99.07 o 
 -15   9  10      492.62      397.18     48.67 o 
 -14   9  10     1933.33     2040.77     94.21 o 
 -13   9  10      181.89      207.76     35.46 o 
 -12   9  10     2164.16     2403.96     87.61 o 
 -11   9  10       14.27       12.38     29.70 o 
 -10   9  10     1101.58     1252.28    155.65 o 
  -9   9  10       30.16        2.56     24.33 o 
  -8   9  10       17.83       30.79     23.80 o 
  -7   9  10       45.93       80.16     23.22 o 
  -6   9  10     2987.87     3004.44     92.94 o 
  -5   9  10        5.34      -38.58     38.58 o 
  -4   9  10     3761.51     3795.72    106.42 o 
  -3   9  10      338.65      263.04     34.02 o 
  -2   9  10     2843.05     3096.47     93.50 o 
  -1   9  10      326.68      359.84     42.40 o 
   0   9  10      163.27      149.54     38.93 o 
   1   9  10       17.13        4.62     38.91 o 
   2   9  10        0.10      -41.17     41.17 o 
   3   9  10       10.12        2.83     41.67 o 
   4   9  10      383.06      449.73     56.46 o 
   5   9  10       53.58       45.38     48.85 o 
   6   9  10      332.31      365.94     67.82 o 
   7   9  10      346.71      264.10     70.86 o 
   8   9  10      415.90      509.79     96.44 o 
   9   9  10      337.13      289.91    178.21 o 
  10   9  10      148.67      170.07     96.06 o 
  11   9  10       42.86      168.66    126.01 o 
 -18  10  10      125.30       27.45    197.31 o 
 -17  10  10      296.64       78.00    100.07 o 
 -16  10  10        2.21     -192.72    216.40 o 
 -15  10  10        0.01       14.75    171.85 o 
 -14  10  10      100.88       73.19     42.27 o 
 -13  10  10      542.98      530.59     42.77 o 
 -12  10  10      748.48      791.55     41.81 o 
 -11  10  10      225.70      197.31     18.67 o 
 -10  10  10     2216.81     2049.62     52.22 o 
  -9  10  10       30.44       62.80     82.31 o 
  -8  10  10     4324.01     4423.57    108.22 o 
  -7  10  10      188.91      162.06     32.20 o 
  -6  10  10     2119.33     2244.55     72.56 o 
  -5  10  10      257.78      168.80     28.64 o 
  -4  10  10        0.93      -10.82     28.11 o 
  -3  10  10      383.83      374.29     37.44 o 
  -2  10  10      529.46      506.94     42.26 o 
  -1  10  10       28.38       21.12     36.14 o 
   0  10  10     1700.73     1918.01    165.09 o 
   1  10  10       18.83       43.78     38.54 o 
   2  10  10     1467.64     1573.64     88.31 o 
   3  10  10      315.03      194.67     50.00 o 
   4  10  10     1293.02     1350.62    112.45 o 
   5  10  10      199.56      105.46     55.78 o 
   6  10  10      371.39      348.10     75.19 o 
   7  10  10        1.57       57.16     68.90 o 
   8  10  10       18.11      137.17     73.71 o 
   9  10  10       20.88       -1.91    108.20 o 
  10  10  10       65.27      -33.51    110.19 o 
 -17  11  10      454.21      643.29    184.58 o 
 -16  11  10      188.04       96.28    136.84 o 
 -15  11  10      606.04      353.90    127.29 o 
 -14  11  10      482.67      819.80    159.72 o 
 -13  11  10      283.89      311.64    120.52 o 
 -12  11  10      340.93       63.65    165.48 o 
 -11  11  10       18.81      -17.92     73.41 o 
 -10  11  10      133.35      149.41     74.55 o 
  -9  11  10       54.61      244.02    110.50 o 
  -8  11  10       29.64       35.99     64.66 o 
  -7  11  10      474.77      722.74     87.84 o 
  -6  11  10      847.57      829.19     40.92 o 
  -5  11  10      286.73      311.55     27.45 o 
  -4  11  10     1569.57     1627.78    113.45 o 
  -3  11  10       14.70        1.86     35.83 o 
  -2  11  10     1852.31     1624.34     72.29 o 
  -1  11  10       75.22      136.43     43.02 o 
   0  11  10      779.64      704.16     56.51 o 
   1  11  10      166.85      156.23     44.07 o 
   2  11  10      128.26      169.76     54.22 o 
   3  11  10       48.19        0.93     47.93 o 
   4  11  10      223.82      242.93     59.71 o 
   5  11  10        3.47      -56.16     56.16 o 
   6  11  10      365.92      409.23     67.97 o 
   7  11  10      130.52      145.53     75.84 o 
   8  11  10      483.99      386.80    134.68 o 
   9  11  10      105.49      487.19    254.59 o 
 -16  12  10        0.62       44.16    197.31 o 
 -15  12  10       52.25       15.86    133.66 o 
 -14  12  10       16.56       75.83    105.69 o 
 -13  12  10       13.27      -98.71     98.71 o 
 -12  12  10      111.01      141.95     96.06 o 
 -11  12  10       80.98      123.21     87.67 o 
 -10  12  10      324.35      369.19    140.02 o 
  -9  12  10        7.44      -54.03    105.02 o 
  -8  12  10      868.69      928.17    102.52 o 
  -7  12  10      100.80       17.06     88.03 o 
  -6  12  10      532.45      625.79    132.50 o 
  -5  12  10       52.71       -8.23     91.95 o 
  -4  12  10       45.63       17.69     23.49 o 
  -3  12  10      234.19      219.70     34.33 o 
  -2  12  10      464.93      512.95     63.39 o 
  -1  12  10      296.25      343.56     48.87 o 
   0  12  10      642.11      735.63     56.09 o 
   1  12  10      120.74      138.86     53.28 o 
   2  12  10      262.13      222.65     57.93 o 
   3  12  10        4.66       -2.72     51.37 o 
   4  12  10      229.27      243.03     77.17 o 
   5  12  10        3.93        6.13     58.87 o 
   6  12  10       75.59       99.63     68.44 o 
   7  12  10       14.16       13.14     96.86 o 
   8  12  10        4.19       61.29    140.02 o 
 -15  13  10      577.17      582.46    150.72 o 
 -14  13  10      245.39      311.87    121.51 o 
 -13  13  10      209.32      243.72    140.09 o 
 -12  13  10      338.40      389.72    115.98 o 
 -11  13  10        0.46      -44.55     99.01 o 
 -10  13  10       58.88      100.02    105.02 o 
  -9  13  10        0.44      -95.47     95.47 o 
  -8  13  10      251.61      244.76     76.53 o 
  -7  13  10        9.35      -32.76    112.29 o 
  -6  13  10      945.26      964.39    112.28 o 
  -5  13  10       87.27       51.70     65.58 o 
  -4  13  10      992.99      780.62    108.99 o 
  -3  13  10        8.53       47.73     40.42 o 
  -2  13  10      708.20      632.11     50.90 o 
  -1  13  10       26.41      -41.07     41.07 o 
   0  13  10      103.56       97.78     50.78 o 
   1  13  10       59.14      149.22     54.30 o 
   2  13  10       30.19        5.03    119.43 o 
   3  13  10        0.27      -18.87     57.65 o 
   4  13  10      170.01      156.74     67.68 o 
   5  13  10       36.88       27.50    102.89 o 
   6  13  10      108.01      166.65    149.57 o 
   7  13  10      232.61      158.15    102.34 o 
 -14  14  10        0.28      238.79    181.39 o 
 -13  14  10       23.57     -112.24    112.24 o 
 -12  14  10      146.98       31.96    105.69 o 
 -11  14  10       70.37       75.08    110.19 o 
 -10  14  10      363.89      329.01    115.98 o 
  -9  14  10        6.37       23.68     96.68 o 
  -8  14  10      317.04      212.47    162.30 o 
  -7  14  10       38.28      -13.22     64.73 o 
  -6  14  10      160.64      242.73     84.01 o 
  -5  14  10        1.13       94.09     70.53 o 
  -4  14  10        0.81       11.25     93.36 o 
  -3  14  10       16.40       95.21     81.32 o 
  -2  14  10      267.81      228.28     47.38 o 
  -1  14  10        1.51       40.42     47.13 o 
   0  14  10      744.91      810.15     83.52 o 
   1  14  10       83.28      108.60     67.98 o 
   2  14  10      561.11      638.54     84.43 o 
   3  14  10      285.13      281.43    120.34 o 
   4  14  10      137.96      178.64     83.02 o 
   5  14  10      171.64      267.87    103.22 o 
   6  14  10       13.41      -27.47     85.16 o 
 -12  15  10       59.41      151.89    132.71 o 
 -11  15  10       37.30       15.25    107.73 o 
 -10  15  10        4.24        2.40    251.41 o 
  -9  15  10        1.90       -3.39    152.75 o 
  -8  15  10      163.90       92.29    105.50 o 
  -7  15  10       10.57      126.02     89.11 o 
  -6  15  10      561.07      609.72     88.01 o 
  -5  15  10       83.52       57.77     89.90 o 
  -4  15  10      695.49      666.57    134.61 o 
  -3  15  10        0.39      127.81     74.69 o 
  -2  15  10      418.63      336.15    102.29 o 
  -1  15  10       48.73      133.85    111.06 o 
   0  15  10       37.33       83.30     81.23 o 
   1  15  10       47.97       67.55    152.44 o 
   2  15  10        8.62       34.50    173.39 o 
   3  15  10        0.46      -12.73    127.29 o 
   4  15  10       11.00      -57.28    133.66 o 
  -9  16  10        9.33      -23.84    264.14 o 
  -8  16  10      198.30      485.33    143.29 o 
  -7  16  10       19.35       73.86    149.57 o 
  -6  16  10      113.41      227.54    106.89 o 
  -5  16  10        0.67       45.84     79.21 o 
  -4  16  10       11.07      -65.50    123.70 o 
  -3  16  10        2.85        3.25    102.16 o 
  -2  16  10       47.44      315.61    356.42 o 
  -1  16  10       10.40       59.26     92.49 o 
   0  16  10      107.79      115.06    111.56 o 
   1  16  10      117.30      140.73    141.71 o 
 -21   0  11     1447.85     1425.70    248.22 o 
 -19   0  11      349.08      299.14    146.39 o 
 -17   0  11       93.22      222.76     82.74 o 
 -15   0  11     1406.22     1266.58    120.93 o 
 -13   0  11     1824.37     1954.28     96.68 o 
 -11   0  11     3431.49     3464.95    315.05 o 
  -9   0  11      504.65      514.81    108.20 o 
  -7   0  11      148.07      166.81     53.45 o 
  -5   0  11       29.53        7.88     47.10 o 
  -3   0  11     2588.63     2504.89    128.21 o 
  -1   0  11     3011.73     3262.14    154.83 o 
   1   0  11      212.55      345.02    168.66 o 
   3   0  11       68.32      121.75     73.19 o 
   5   0  11     1091.13      852.50    101.19 o 
   7   0  11      708.79      600.49    206.85 o 
   9   0  11     1423.85     1890.32    267.32 o 
  11   0  11     1082.73     1393.87    222.76 o 
  13   0  11      235.49      884.69    241.86 o 
 -22   1  11       17.69     -112.24    112.24 o 
 -21   1  11      823.41      632.23    159.12 o 
 -20   1  11       12.89      -99.01     99.01 o 
 -19   1  11     1139.09     1336.23    137.69 o 
 -18   1  11       85.11       53.46     67.06 o 
 -17   1  11     1935.49     1789.75    267.32 o 
 -16   1  11      329.33      363.36    114.56 o 
 -15   1  11      469.84      460.14     46.17 o 
 -14   1  11       37.43       86.29     32.84 o 
 -13   1  11      124.65      125.06     28.60 o 
 -12   1  11       16.94        0.93     25.02 o 
 -11   1  11        7.82        1.69     27.56 o 
 -10   1  11      547.79      565.42     52.36 o 
  -9   1  11      733.75      728.71     58.79 o 
  -8   1  11       45.19       16.89     43.18 o 
  -7   1  11      427.83      433.97     58.79 o 
  -6   1  11       12.94       30.84     32.44 o 
  -5   1  11      118.67      148.81     36.75 o 
  -4   1  11      696.75      795.37     65.29 o 
  -3   1  11      329.31      337.15     44.09 o 
  -2   1  11      326.19      349.94     42.67 o 
  -1   1  11      169.11       85.61     42.68 o 
   0   1  11      651.62      604.81     52.71 o 
   1   1  11      945.30      891.86     67.69 o 
   2   1  11       70.98       34.05     39.30 o 
   3   1  11     1133.95     1190.01     76.74 o 
   4   1  11       39.06       35.34     46.06 o 
   5   1  11     4156.14     4379.39    169.40 o 
   6   1  11       42.78       76.38     54.10 o 
   7   1  11       56.42       75.57     73.04 o 
   8   1  11      229.23      314.91     74.41 o 
   9   1  11       29.39       39.95    103.98 o 
  10   1  11       69.92       33.38    114.19 o 
  11   1  11       52.34     -103.52    110.19 o 
  12   1  11        6.12        8.77    118.69 o 
  13   1  11      309.88      447.74    161.83 o 
 -22   2  11        1.15     -112.24    112.24 o 
 -21   2  11     1318.38     1379.68    177.39 o 
 -20   2  11       49.05       93.88    175.03 o 
 -19   2  11      695.22     1035.47    117.75 o 
 -18   2  11       29.44      146.97     88.42 o 
 -17   2  11       15.73       49.64     56.12 o 
 -16   2  11       92.07      168.66     56.46 o 
 -15   2  11     1475.90     1385.48     67.30 o 
 -14   2  11       73.87       93.21     35.06 o 
 -13   2  11     1395.00     1453.50     69.82 o 
 -12   2  11        8.39       75.62     32.37 o 
 -11   2  11     4320.54     4102.08    123.10 o 
 -10   2  11      110.53      140.01     47.77 o 
  -9   2  11     2227.50     2369.56     78.03 o 
  -8   2  11       39.32       17.88     33.55 o 
  -7   2  11      615.02      532.75     43.73 o 
  -6   2  11        0.05       74.08     72.57 o 
  -5   2  11      711.50      659.63     46.92 o 
  -4   2  11       95.80       86.73     48.69 o 
  -3   2  11     1348.30     1230.37     73.49 o 
  -2   2  11       80.93      118.99     46.85 o 
  -1   2  11       98.33       -7.02     39.10 o 
   0   2  11        3.37       10.11     41.47 o 
   1   2  11      813.70      565.71     60.85 o 
   2   2  11      239.50      321.74     49.92 o 
   3   2  11      919.60      980.00     79.26 o 
   4   2  11       45.89      121.29     52.43 o 
   5   2  11      157.53      161.88     56.04 o 
   6   2  11        0.45       76.98     57.10 o 
   7   2  11       74.40       96.42     62.65 o 
   8   2  11      167.76      226.91     68.13 o 
   9   2  11      446.43      545.18     92.62 o 
  10   2  11        0.31      119.38    124.11 o 
  11   2  11      894.65      642.75    110.52 o 
  12   2  11       11.69      112.11    184.58 o 
  13   2  11      297.53      246.34    251.41 o 
 -21   3  11      405.31      319.97    225.95 o 
 -20   3  11        0.03       82.74    120.93 o 
 -19   3  11      675.53      565.54    106.89 o 
 -18   3  11       29.63      105.29     70.01 o 
 -17   3  11      799.32      967.90     87.01 o 
 -16   3  11       23.15      -43.08    101.84 o 
 -15   3  11      457.05      505.84     48.43 o 
 -14   3  11       14.23      -18.88     38.95 o 
 -13   3  11      624.68      596.90     39.93 o 
 -12   3  11      317.46      283.39     34.20 o 
 -11   3  11      189.15      216.36     35.82 o 
 -10   3  11      313.18      355.09     43.46 o 
  -9   3  11      863.61      848.53     58.79 o 
  -8   3  11       82.12      124.82     61.76 o 
  -7   3  11      378.74      414.22     46.08 o 
  -6   3  11     1157.57     1246.44     97.38 o 
  -5   3  11       18.38      -33.94     33.94 o 
  -4   3  11        8.47       62.82     30.60 o 
  -3   3  11      474.84      471.47     82.68 o 
  -2   3  11      888.14      896.53     50.40 o 
  -1   3  11      190.75      146.01     35.27 o 
   0   3  11       61.34       97.38     37.81 o 
   1   3  11      455.37      518.23     46.68 o 
   2   3  11       70.45      152.00     41.90 o 
   3   3  11      182.56      203.75     51.47 o 
   4   3  11       69.04      -50.26     59.71 o 
   5   3  11       91.90       64.52     67.98 o 
   6   3  11      345.02      470.83     85.39 o 
   7   3  11        6.08      -32.78     48.84 o 
   8   3  11        3.82       82.88     70.74 o 
   9   3  11        9.13      133.94     89.85 o 
  10   3  11        0.31       32.34     78.88 o 
  11   3  11       93.71      135.63     93.23 o 
  12   3  11       16.83      120.59    219.58 o 
  13   3  11      228.07      375.36    176.59 o 
 -21   4  11     1118.22     1359.84    163.12 o 
 -20   4  11       46.51      319.70    115.98 o 
 -19   4  11      463.71      450.70    206.85 o 
 -18   4  11      134.63       97.59     70.01 o 
 -17   4  11        8.80      -79.56     79.56 o 
 -16   4  11       58.57       41.57     51.71 o 
 -15   4  11     1149.80     1089.57     62.40 o 
 -14   4  11       69.37       56.08     31.94 o 
 -13   4  11      627.06      741.32     67.06 o 
 -12   4  11      407.16      398.72     44.03 o 
 -11   4  11     1529.60     1472.94     63.64 o 
 -10   4  11      454.26      416.13     56.26 o 
  -9   4  11      449.93      432.05     46.85 o 
  -8   4  11      202.44      240.09     36.98 o 
  -7   4  11      106.96      119.55     34.61 o 
  -6   4  11       30.62       -4.70     43.18 o 
  -5   4  11       31.07       55.03     30.29 o 
  -4   4  11      901.97      955.79     65.23 o 
  -3   4  11      936.02      959.49     55.48 o 
  -2   4  11      892.55      949.88    140.56 o 
  -1   4  11      653.74      660.54     70.34 o 
   0   4  11      796.03      760.79     55.81 o 
   1   4  11     1234.31     1171.45     64.96 o 
   2   4  11      454.22      614.24     55.80 o 
   3   4  11      222.89      207.54     48.69 o 
   4   4  11      208.15      185.93     42.93 o 
   5   4  11      158.75      181.81     48.44 o 
   6   4  11        0.23      -49.08     49.08 o 
   7   4  11      118.92      146.33     87.27 o 
   8   4  11      393.83      271.56     65.08 o 
   9   4  11      264.71      402.42     96.28 o 
  10   4  11       21.53       64.99     82.36 o 
  11   4  11      616.83      537.70    104.79 o 
  12   4  11       26.65      -75.46    340.51 o 
 -21   5  11      151.62       -4.01    149.57 o 
 -20   5  11       24.54      -13.71    175.03 o 
 -19   5  11      910.45      919.56    112.64 o 
 -18   5  11      110.18       40.77     76.11 o 
 -17   5  11      872.41      829.00     97.33 o 
 -16   5  11       26.90       46.61     25.99 o 
 -15   5  11      468.45      469.60     42.75 o 
 -14   5  11       27.73       43.28     30.97 o 
 -13   5  11      425.87      499.14     59.74 o 
 -12   5  11       32.59      -16.50     54.90 o 
 -11   5  11      237.65      130.76     47.77 o 
 -10   5  11      612.12      607.63     58.79 o 
  -9   5  11      750.95      646.55     46.24 o 
  -8   5  11      419.74      502.30     47.00 o 
  -7   5  11      431.52      389.42     60.63 o 
  -6   5  11     2828.97     2791.38     89.15 o 
  -5   5  11       10.36       10.43     37.41 o 
  -4   5  11       14.90       50.80     36.87 o 
  -3   5  11       98.69       62.00     45.93 o 
  -2   5  11      646.59      626.49     48.19 o 
  -1   5  11      220.33      206.91     42.26 o 
   0   5  11      100.44      115.61     40.68 o 
   1   5  11        4.44       -3.01     39.23 o 
   2   5  11       63.11       67.68     41.27 o 
   3   5  11     1432.27     1278.22     84.20 o 
   4   5  11      154.48      190.41     47.74 o 
   5   5  11      208.69      224.28     62.54 o 
   6   5  11      349.58      413.12     61.83 o 
   7   5  11      136.39       95.71     53.26 o 
   8   5  11        1.04      -66.83     67.19 o 
   9   5  11       40.27       -8.49     79.52 o 
  10   5  11       88.78       75.75    103.98 o 
  11   5  11       92.24       22.91     84.73 o 
  12   5  11        1.44      -44.55    123.86 o 
 -20   6  11        9.81     -168.84    178.21 o 
 -19   6  11      204.92      253.75    105.02 o 
 -18   6  11      149.76      153.79     68.86 o 
 -17   6  11       42.17      -37.03     71.51 o 
 -16   6  11       93.56       95.47     49.51 o 
 -15   6  11      672.27      669.73     65.67 o 
 -14   6  11        1.85      -13.84    111.38 o 
 -13   6  11      618.99      657.60     62.40 o 
 -12   6  11      230.08      216.22     37.11 o 
 -11   6  11     1246.61     1401.61     70.83 o 
 -10   6  11      281.17      278.38     40.71 o 
  -9   6  11      490.76      526.81     45.02 o 
  -8   6  11      186.83      252.70     44.10 o 
  -7   6  11       21.68       13.32     36.75 o 
  -6   6  11       71.47      118.99     32.74 o 
  -5   6  11       94.95       81.98     37.36 o 
  -4   6  11      992.08     1015.67     63.39 o 
  -3   6  11       62.71      102.59     33.67 o 
  -2   6  11      715.16      615.01     52.13 o 
  -1   6  11      290.85      246.63     43.19 o 
   0   6  11      903.19      778.55     54.86 o 
   1   6  11      149.41      152.31     50.53 o 
   2   6  11      389.70      473.12     63.00 o 
   3   6  11      212.32      117.88     44.92 o 
   4   6  11        2.91       62.65     49.61 o 
   5   6  11      268.78      309.75     58.79 o 
   6   6  11      206.12      104.04     63.09 o 
   7   6  11      282.74      345.80     66.14 o 
   8   6  11      337.46      359.81     80.56 o 
   9   6  11      535.69      599.36    110.10 o 
  10   6  11       19.15      -15.99     83.60 o 
  11   6  11      584.93      707.67    168.66 o 
  12   6  11       51.45       10.68    129.99 o 
 -20   7  11       62.52      120.93    197.31 o 
 -19   7  11     1156.01     1369.10    146.73 o 
 -18   7  11      297.64      264.14    108.01 o 
 -17   7  11     1338.19     1374.06    222.76 o 
 -16   7  11      156.18      125.54     47.58 o 
 -15   7  11     1127.59     1227.76    140.02 o 
 -14   7  11      373.72      305.40    105.02 o 
 -13   7  11      416.15      495.55     50.63 o 
 -12   7  11       42.65       44.67     31.84 o 
 -11   7  11       29.92        8.56     51.52 o 
 -10   7  11      821.72      752.11     43.43 o 
  -9   7  11      176.23      226.40     34.08 o 
  -8   7  11     2197.92     2397.65    128.61 o 
  -7   7  11      218.95      181.09     32.07 o 
  -6   7  11     4742.64     5060.43    136.86 o 
  -5   7  11      269.93      252.12     36.92 o 
  -4   7  11      272.86      356.41     56.96 o 
  -3   7  11        0.09      -27.54     32.06 o 
  -2   7  11       67.17       38.58     69.82 o 
  -1   7  11       96.39      100.02     38.62 o 
   0   7  11       25.47       57.06     44.37 o 
   1   7  11       89.06      107.75     37.98 o 
   2   7  11       27.19        1.03     42.00 o 
   3   7  11     1188.86     1319.27     91.87 o 
   4   7  11      790.30      801.55     72.15 o 
   5   7  11      441.59      494.96     76.25 o 
   6   7  11      413.69      245.29     58.52 o 
   7   7  11      279.98      190.22     68.69 o 
   8   7  11        0.84       11.35     82.44 o 
   9   7  11       10.65      -95.47     95.47 o 
  10   7  11       33.94       23.55     89.67 o 
  11   7  11       56.82      139.91    175.03 o 
 -19   8  11       95.97      -35.67     90.56 o 
 -18   8  11      133.47      127.80     83.05 o 
 -17   8  11       29.42      -42.01     52.65 o 
 -16   8  11        7.10        0.00    111.38 o 
 -15   8  11      233.66      304.01     79.56 o 
 -14   8  11      196.89      213.29    108.20 o 
 -13   8  11      989.89      835.68    171.85 o 
 -12   8  11      745.46      701.91     98.65 o 
 -11   8  11      971.06     1038.01     56.28 o 
 -10   8  11      475.10      517.06     62.65 o 
  -9   8  11      121.94       63.27     41.98 o 
  -8   8  11      332.22      347.42     40.10 o 
  -7   8  11      435.77      393.29     41.34 o 
  -6   8  11       79.16      104.90     51.45 o 
  -5   8  11      706.51      758.63     48.66 o 
  -4   8  11      693.72      618.78     45.91 o 
  -3   8  11       22.96      -18.64     32.08 o 
  -2   8  11      534.74      444.41     87.87 o 
  -1   8  11        0.91       69.67     37.06 o 
   0   8  11      641.91      718.70     57.88 o 
   1   8  11      102.85      123.83     44.55 o 
   2   8  11      421.99      415.92     67.70 o 
   3   8  11       46.68       71.19     69.82 o 
   4   8  11       97.80       69.30     49.02 o 
   5   8  11       15.70      -13.82     71.66 o 
   6   8  11      161.79      330.71     63.91 o 
   7   8  11      137.40       55.27     80.26 o 
   8   8  11      213.26      284.29     83.60 o 
   9   8  11      387.63      409.23    102.29 o 
  10   8  11       61.69       55.40    106.28 o 
  11   8  11      325.45      249.84    140.43 o 
 -19   9  11      745.72      622.58    149.57 o 
 -18   9  11      193.67      241.86    106.93 o 
 -17   9  11      835.32      622.08    126.83 o 
 -16   9  11      307.29      180.47     66.83 o 
 -15   9  11      719.04      814.09    171.85 o 
 -14   9  11      713.77      638.30    130.48 o 
 -13   9  11      219.14      132.73     35.46 o 
 -12   9  11      319.47      256.94     98.65 o 
 -11   9  11      227.55      194.49     33.84 o 
 -10   9  11       17.91       81.76     29.50 o 
  -9   9  11       54.31       24.95     29.55 o 
  -8   9  11      491.30      544.06     42.54 o 
  -7   9  11        7.40       -1.03     44.10 o 
  -6   9  11     1556.56     1498.57     61.55 o 
  -5   9  11       13.40       16.15     31.51 o 
  -4   9  11     1163.08     1083.05     53.06 o 
  -3   9  11        7.53        4.81     30.85 o 
  -2   9  11      453.88      465.38     54.44 o 
  -1   9  11      474.66      464.82     85.49 o 
   0   9  11        2.07      -20.29     36.51 o 
   1   9  11      456.23      393.46     49.24 o 
   2   9  11      806.33      768.14     71.66 o 
   3   9  11      868.94      708.86     62.85 o 
   4   9  11     1314.98     1514.74     92.45 o 
   5   9  11      458.56      473.74     80.84 o 
   6   9  11      210.50       77.67     60.03 o 
   7   9  11      183.49      100.79     87.34 o 
   8   9  11        9.57       75.99     96.19 o 
   9   9  11        0.19       45.98    109.64 o 
  10   9  11        0.14      -70.01    165.48 o 
 -18  10  11      128.57      -90.62    132.25 o 
 -17  10  11        7.00       32.53     99.40 o 
 -16  10  11        0.50      -44.81    110.10 o 
 -15  10  11       67.44      173.29     94.19 o 
 -14  10  11      521.38      541.00     70.01 o 
 -13  10  11      378.46      360.57     57.28 o 
 -12  10  11     1777.36     1776.92     78.46 o 
 -11  10  11      187.29      194.20     63.65 o 
 -10  10  11     1572.69     1649.76     79.82 o 
  -9  10  11      240.70      200.17     38.18 o 
  -8  10  11      438.87      413.20     35.13 o 
  -7  10  11       25.80       35.35     51.45 o 
  -6  10  11       34.44       79.65     31.41 o 
  -5  10  11       39.80       35.95     54.47 o 
  -4  10  11     1117.49     1165.71     59.46 o 
  -3  10  11      134.66      118.39     54.20 o 
  -2  10  11      861.28      958.83     97.38 o 
  -1  10  11       22.33       70.75     37.69 o 
   0  10  11      384.02      392.83     53.37 o 
   1  10  11       26.30      -10.69     39.97 o 
   2  10  11       54.70       21.29     56.15 o 
   3  10  11       26.26       43.20     49.43 o 
   4  10  11        9.67        7.75     54.95 o 
   5  10  11       56.90      -32.56     55.34 o 
   6  10  11      173.75       54.26     78.09 o 
   7  10  11      277.44      325.66    106.89 o 
   8  10  11      180.79      -61.26    162.30 o 
   9  10  11      257.76      305.31    143.74 o 
 -17  11  11      165.67      175.71    125.77 o 
 -16  11  11      144.54      187.76    114.69 o 
 -15  11  11      410.57      178.50    150.72 o 
 -14  11  11      290.38      401.10    114.70 o 
 -13  11  11      419.23      539.99    327.78 o 
 -12  11  11       56.21      114.56     92.18 o 
 -11  11  11      141.22      105.75     87.67 o 
 -10  11  11      111.30       83.49     78.18 o 
  -9  11  11       60.42       22.42     64.42 o 
  -8  11  11      342.00      325.88     83.08 o 
  -7  11  11       35.26       31.82     28.64 o 
  -6  11  11      250.02      243.30     47.77 o 
  -5  11  11        0.50       63.56     44.12 o 
  -4  11  11      145.36      154.44     36.63 o 
  -3  11  11       10.65       77.41     33.48 o 
  -2  11  11        9.55       -9.12     57.88 o 
  -1  11  11      362.80      246.96     51.66 o 
   0  11  11      213.78      222.53     54.76 o 
   1  11  11      207.75      174.29     64.31 o 
   2  11  11      516.68      494.18     84.52 o 
   3  11  11       83.83      129.39     76.25 o 
   4  11  11      569.72      615.71     78.20 o 
   5  11  11       29.03      -60.03     60.03 o 
   6  11  11      109.41      149.72    101.05 o 
   7  11  11       67.55       80.72     98.71 o 
   8  11  11        0.39      107.58    134.15 o 
 -16  12  11        0.09      141.47    141.29 o 
 -15  12  11       33.65      148.91    119.20 o 
 -14  12  11      254.32      492.43    116.75 o 
 -13  12  11      463.32      471.31    121.26 o 
 -12  12  11      537.58      320.27    112.24 o 
 -11  12  11      438.75      206.64    100.59 o 
 -10  12  11      547.14      472.91    136.84 o 
  -9  12  11      333.11      501.50     87.04 o 
  -8  12  11      534.19      795.24    119.93 o 
  -7  12  11        0.35       87.09     71.04 o 
  -6  12  11      267.42      372.79     82.90 o 
  -5  12  11       60.96       63.24     21.89 o 
  -4  12  11       85.70       80.18     35.65 o 
  -3  12  11        7.97       31.98     64.31 o 
  -2  12  11     1255.53     1228.13     72.39 o 
  -1  12  11       22.78       -4.38     60.63 o 
   0  12  11     1408.86     1463.13     90.57 o 
   1  12  11       23.07      165.22     57.88 o 
   2  12  11      533.24      600.05     67.45 o 
   3  12  11       15.41       40.72     96.46 o 
   4  12  11       76.72       68.77     66.48 o 
   5  12  11        2.65       -7.35     68.61 o 
   6  12  11       63.26      -31.82     90.01 o 
   7  12  11       51.82       53.55    102.34 o 
 -15  13  11        2.31       18.62    121.26 o 
 -14  13  11      199.09      499.51    254.59 o 
 -13  13  11       14.53     -162.94    251.41 o 
 -12  13  11       32.84      124.92    248.22 o 
 -11  13  11       14.80      -23.06    111.75 o 
 -10  13  11      155.36      280.05    108.01 o 
  -9  13  11        3.17       49.24     74.38 o 
  -8  13  11      756.03      881.82    112.53 o 
  -7  13  11       39.51      -36.60     71.04 o 
  -6  13  11      729.16      746.50    132.45 o 
  -5  13  11        2.56        7.20     71.04 o 
  -4  13  11      474.56      435.45    137.80 o 
  -3  13  11        0.48       20.44     28.71 o 
  -2  13  11       49.66       71.49     54.20 o 
  -1  13  11       61.53        1.66     46.85 o 
   0  13  11       61.04      107.62     52.08 o 
   1  13  11      159.14      184.95     69.82 o 
   2  13  11      381.88      364.55     67.06 o 
   3  13  11      218.49      296.27    120.44 o 
   4  13  11      624.23      696.93     84.44 o 
   5  13  11       11.84      100.21    114.56 o 
   6  13  11      270.02      199.10    315.05 o 
 -13  14  11      210.95      100.51    119.20 o 
 -12  14  11      904.50      819.61    164.88 o 
 -11  14  11      219.70      338.82    138.82 o 
 -10  14  11      844.84     1069.09    165.15 o 
  -9  14  11      132.33      315.05    130.52 o 
  -8  14  11      429.12      458.26     92.07 o 
  -7  14  11        0.82      -64.70    133.27 o 
  -6  14  11       60.43       54.26    170.31 o 
  -5  14  11       32.12       67.10    113.95 o 
  -4  14  11      157.44       18.68    123.11 o 
  -3  14  11      107.16       40.40    116.49 o 
  -2  14  11     1094.66     1165.78    229.77 o 
  -1  14  11      143.20       89.48    122.08 o 
   0  14  11     1042.40      790.69     85.42 o 
   1  14  11       21.85      144.94     76.85 o 
   2  14  11      467.78      429.33     83.62 o 
   3  14  11        0.13      -15.03    100.07 o 
   4  14  11       38.83      -71.28     88.67 o 
   5  14  11        7.43       31.82    146.39 o 
 -11  15  11        0.81     -142.11    142.11 o 
 -10  15  11      141.65      121.49    200.49 o 
  -9  15  11        0.64      -45.30    114.17 o 
  -8  15  11      501.08      606.46    136.77 o 
  -7  15  11      107.37       44.92     81.23 o 
  -6  15  11      548.53      744.14    152.82 o 
  -5  15  11       83.17       86.19    235.49 o 
  -4  15  11      394.03      439.61    112.40 o 
  -3  15  11       35.20        3.69    104.14 o 
  -2  15  11       23.19      -86.02    125.29 o 
  -1  15  11       62.61       96.75     97.56 o 
   0  15  11       41.14      -54.17    190.94 o 
   1  15  11      120.20       44.55    133.66 o 
   2  15  11      138.00      127.29    152.75 o 
  -8  16  11      246.75      177.88    125.39 o 
  -7  16  11       89.31      274.35    123.54 o 
  -6  16  11        3.55       62.47     91.46 o 
  -5  16  11      130.92      311.87    222.76 o 
  -4  16  11      307.33      502.79    129.48 o 
  -3  16  11      120.16      177.28    137.56 o 
  -2  16  11      803.40      799.41    166.34 o 
  -1  16  11       89.32        0.49    114.69 o 
 -20   0  12       55.71     -140.02    140.02 o 
 -18   0  12     1511.91     1661.19    159.12 o 
 -16   0  12     5732.99     6078.30    318.24 o 
 -14   0  12     3301.53     3036.20    248.22 o 
 -12   0  12     1339.65     1275.51    155.94 o 
 -10   0  12      874.38      801.88     67.08 o 
  -8   0  12     2472.23     2451.96    113.72 o 
  -6   0  12    19414.68    20170.65    579.73 o 
  -4   0  12    14242.37    14235.81    458.00 o 
  -2   0  12     7921.73     8065.60    287.93 o 
   0   0  12      861.43      873.36     94.19 o 
   2   0  12       44.38       22.28     67.51 o 
   4   0  12     1164.90     1332.35    190.94 o 
   6   0  12      703.17      842.41    136.84 o 
   8   0  12      241.63      496.45    165.48 o 
  10   0  12      303.77       89.11    216.40 o 
  12   0  12       17.67     -197.31    197.31 o 
 -21   1  12       10.62      188.78    125.98 o 
 -20   1  12      895.24      807.63    132.71 o 
 -19   1  12       10.69       10.18    152.75 o 
 -18   1  12      925.08      823.70    117.56 o 
 -17   1  12        3.26       49.82     65.14 o 
 -16   1  12      267.58      240.54     51.32 o 
 -15   1  12      308.60      338.15     41.47 o 
 -14   1  12      150.24      140.06     37.99 o 
 -13   1  12      734.58      557.75     41.17 o 
 -12   1  12     4351.88     4442.02    158.93 o 
 -11   1  12      633.63      577.23     43.53 o 
 -10   1  12     4258.00     4520.44    113.93 o 
  -9   1  12        9.39       11.85     35.33 o 
  -8   1  12    13216.40    13570.73    269.92 o 
  -7   1  12      486.52      525.58     52.69 o 
  -6   1  12     2299.71     2250.16     95.47 o 
  -5   1  12      829.79      909.64     57.23 o 
  -4   1  12      462.39      394.23     77.17 o 
  -3   1  12      380.33      442.15     49.92 o 
  -2   1  12     2476.77     2688.14     99.92 o 
  -1   1  12        3.08       -2.25     40.15 o 
   0   1  12     7192.23     7222.34    214.97 o 
   1   1  12       14.40       -0.54     41.89 o 
   2   1  12     5162.06     5243.33    166.50 o 
   3   1  12       69.52       98.14     55.52 o 
   4   1  12     1000.78     1017.86     82.72 o 
   5   1  12        2.83      -48.76     56.05 o 
   6   1  12        2.25        2.87     63.39 o 
   7   1  12       15.63       40.42     64.17 o 
   8   1  12        0.82     -124.59    130.48 o 
   9   1  12       12.74       -5.42    105.69 o 
  10   1  12      233.40      317.86    148.31 o 
  11   1  12       10.76       85.80    116.75 o 
  12   1  12      372.04      329.99    169.37 o 
 -21   2  12       26.09       41.24    112.24 o 
 -20   2  12       60.64      -82.60    213.22 o 
 -19   2  12        0.13      -76.11     76.11 o 
 -18   2  12      591.31      554.03     92.97 o 
 -17   2  12      332.41      284.94     67.06 o 
 -16   2  12     2414.54     2649.17    172.18 o 
 -15   2  12       84.45       83.04     35.51 o 
 -14   2  12     2582.69     2632.50     91.28 o 
 -13   2  12      237.76      213.30     36.14 o 
 -12   2  12      480.31      565.42     62.47 o 
 -11   2  12      728.60      829.30    102.89 o 
 -10   2  12      176.32      136.13     45.01 o 
  -9   2  12        9.32      -25.42     35.07 o 
  -8   2  12      940.61      927.68     59.26 o 
  -7   2  12       85.40       88.80     37.84 o 
  -6   2  12     8996.02     9222.39    254.47 o 
  -5   2  12      268.17      172.43     38.54 o 
  -4   2  12     7431.50     7684.16    172.77 o 
  -3   2  12       98.54      112.90     34.21 o 
  -2   2  12     6605.24     6863.77    185.70 o 
  -1   2  12       12.86       -4.24     40.90 o 
   0   2  12     1388.50     1169.31     82.68 o 
   1   2  12       17.83        1.82     45.10 o 
   2   2  12        5.36      -32.68     43.87 o 
   3   2  12        3.94      156.98     91.87 o 
   4   2  12     1695.06     1727.35    105.30 o 
   5   2  12       86.45      102.11     57.88 o 
   6   2  12     1644.96     1375.48    141.47 o 
   7   2  12       17.79       86.13     72.57 o 
   8   2  12      630.77      651.21    140.02 o 
   9   2  12       34.18      -10.55     84.10 o 
  10   2  12      410.11      388.50    222.76 o 
  11   2  12        0.12      105.65    134.79 o 
  12   2  12        0.43       39.63    143.21 o 
 -21   3  12        1.86       96.83    121.96 o 
 -20   3  12      342.91      730.75    149.57 o 
 -19   3  12       12.46     -129.42    203.67 o 
 -18   3  12      527.97      388.25     82.70 o 
 -17   3  12      246.72      265.37     72.03 o 
 -16   3  12      367.25      354.79     63.39 o 
 -15   3  12        0.23       16.91     27.62 o 
 -14   3  12      128.11      111.46     50.53 o 
 -13   3  12       33.95       20.69     30.51 o 
 -12   3  12      620.07      657.14     70.27 o 
 -11   3  12      541.75      495.51     48.82 o 
 -10   3  12     1634.18     1526.34     67.56 o 
  -9   3  12        8.98      -25.79     32.63 o 
  -8   3  12     7226.89     7430.01    192.92 o 
  -7   3  12      125.04      156.12     34.81 o 
  -6   3  12     2397.77     2255.41     80.16 o 
  -5   3  12       37.19       -1.68     36.75 o 
  -4   3  12       79.21       80.42     36.75 o 
  -3   3  12        0.16      -23.30     70.74 o 
  -2   3  12     2052.94     1861.82     84.52 o 
  -1   3  12      371.50      324.50     46.73 o 
   0   3  12     4070.54     4296.43    129.58 o 
   1   3  12        0.18       57.31     43.66 o 
   2   3  12     3043.91     3038.73    113.22 o 
   3   3  12      246.70      215.96     84.52 o 
   4   3  12      554.58      498.82     61.26 o 
   5   3  12       11.40       44.08     51.31 o 
   6   3  12        3.32       -1.04     62.73 o 
   7   3  12      140.32       82.95     62.38 o 
   8   3  12        1.92      -36.69    117.75 o 
   9   3  12       14.44      -73.03     85.16 o 
  10   3  12      417.27      422.60    111.38 o 
  11   3  12       95.61      211.16    146.00 o 
  12   3  12      314.29       63.91    175.03 o 
 -21   4  12       67.85      235.49    190.94 o 
 -20   4  12      256.77        6.36    175.03 o 
 -19   4  12       38.91       42.01    152.75 o 
 -18   4  12      396.45      277.92    155.94 o 
 -17   4  12      127.43      140.22     71.74 o 
 -16   4  12     1243.36     1130.88     66.31 o 
 -15   4  12       10.93       14.89     36.30 o 
 -14   4  12     2371.00     2545.11    154.70 o 
 -13   4  12      368.19      326.52     72.57 o 
 -12   4  12      345.67      339.07     50.53 o 
 -11   4  12       83.04       -3.86     38.74 o 
 -10   4  12      323.02      321.65     44.92 o 
  -9   4  12        2.93       35.69     32.19 o 
  -8   4  12      470.98      485.65     47.40 o 
  -7   4  12       26.21        2.18     37.37 o 
  -6   4  12     9150.80     9218.65    206.96 o 
  -5   4  12        4.00      -18.20     35.07 o 
  -4   4  12     7316.51     7637.74    176.67 o 
  -3   4  12      315.61      290.86     47.76 o 
  -2   4  12     3853.19     3691.68    113.19 o 
  -1   4  12       36.30       29.41     35.72 o 
   0   4  12      121.94      182.74     59.71 o 
   1   4  12      129.74       66.50     39.89 o 
   2   4  12      769.80      864.48     64.29 o 
   3   4  12       37.14       22.29     47.57 o 
   4   4  12     2318.95     2187.35    117.68 o 
   5   4  12       98.44      123.98     57.28 o 
   6   4  12     1757.96     1933.97    104.83 o 
   7   4  12       73.60       -7.11     76.38 o 
   8   4  12      679.20      619.31     98.90 o 
   9   4  12       72.97      -85.62     85.62 o 
  10   4  12      290.51      196.71     92.97 o 
  11   4  12       11.09       87.97    149.57 o 
 -21   5  12       49.09      226.58    116.51 o 
 -20   5  12      265.99      467.08    125.39 o 
 -19   5  12      313.48      494.41    103.98 o 
 -18   5  12      491.27      358.87    127.29 o 
 -17   5  12      509.08      495.33    130.48 o 
 -16   5  12      384.86      340.46     47.37 o 
 -15   5  12       52.40       27.22     36.28 o 
 -14   5  12      905.01      758.05    101.84 o 
 -13   5  12      344.13      356.67    106.46 o 
 -12   5  12     1801.06     1806.52     79.66 o 
 -11   5  12      396.25      501.62     83.25 o 
 -10   5  12     3294.18     3452.94    113.02 o 
  -9   5  12       61.62       76.15     45.93 o 
  -8   5  12     3400.12     3544.52    131.37 o 
  -7   5  12     1531.09     1306.57     64.99 o 
  -6   5  12     1766.96     1863.36     76.74 o 
  -5   5  12      456.63      479.57     48.07 o 
  -4   5  12        2.87      -34.26     34.26 o 
  -3   5  12        6.43      100.87     43.47 o 
  -2   5  12     1195.43     1199.03     64.96 o 
  -1   5  12        2.26        5.65     40.40 o 
   0   5  12     2500.06     2617.02    191.08 o 
   1   5  12       58.66       72.59     40.41 o 
   2   5  12     3082.80     3243.97    122.83 o 
   3   5  12      204.07       81.59     71.66 o 
   4   5  12     1332.11     1289.87     85.79 o 
   5   5  12        0.53      100.70     51.28 o 
   6   5  12      140.86       87.03     68.52 o 
   7   5  12       10.56      -33.56     71.74 o 
   8   5  12       14.73      106.33    133.66 o 
   9   5  12        0.45       40.47     83.60 o 
  10   5  12      310.24      478.60    121.18 o 
  11   5  12       56.98      111.54    131.34 o 
 -20   6  12      100.79      115.27    127.29 o 
 -19   6  12        0.93        6.19     72.03 o 
 -18   6  12      268.04      308.43     87.61 o 
 -17   6  12      133.35       26.80     82.36 o 
 -16   6  12     1375.66     1449.62     85.94 o 
 -15   6  12      118.07       53.55     52.24 o 
 -14   6  12     3230.32     3370.08    146.39 o 
 -13   6  12      824.08      983.80    102.65 o 
 -12   6  12     1358.68     1345.46     78.75 o 
 -11   6  12       18.33        2.55     36.23 o 
 -10   6  12      568.83      459.82     47.37 o 
  -9   6  12       59.37       29.33     34.50 o 
  -8   6  12      424.68      380.97     41.81 o 
  -7   6  12       27.98       55.21     37.07 o 
  -6   6  12     6784.83     7141.91    173.33 o 
  -5   6  12       90.73       69.49     36.75 o 
  -4   6  12     6642.20     7004.83    181.90 o 
  -3   6  12      726.40      673.69     67.06 o 
  -2   6  12     2174.03     2167.43     88.56 o 
  -1   6  12       11.02      -36.56     36.56 o 
   0   6  12      176.63      203.43     44.33 o 
   1   6  12       79.14      140.18     45.93 o 
   2   6  12      303.99      424.57     72.04 o 
   3   6  12       50.17       76.76     47.86 o 
   4   6  12     1354.96     1259.99     85.36 o 
   5   6  12       80.49       14.74     54.43 o 
   6   6  12      776.38      870.84     85.44 o 
   7   6  12      197.07      211.00    111.75 o 
   8   6  12      271.82      187.51     85.62 o 
   9   6  12      222.98      304.64     94.19 o 
  10   6  12       67.42      448.76    158.75 o 
  11   6  12        0.43       29.19    161.29 o 
 -20   7  12      184.35      152.75    190.94 o 
 -19   7  12       44.75      -76.38    229.13 o 
 -18   7  12      338.78      381.88    121.51 o 
 -17   7  12      139.12       37.61    232.31 o 
 -16   7  12       80.63      114.39     72.75 o 
 -15   7  12        1.03       67.47    114.56 o 
 -14   7  12      523.59      567.11     66.31 o 
 -13   7  12      271.62      125.48     45.83 o 
 -12   7  12     1300.01     1399.59    104.86 o 
 -11   7  12      983.79      953.93     97.70 o 
 -10   7  12     2945.85     3296.00    110.64 o 
  -9   7  12        9.68       12.13     30.74 o 
  -8   7  12     3334.65     3407.81    122.32 o 
  -7   7  12      239.75      318.27     60.63 o 
  -6   7  12     1784.04     2002.03     93.61 o 
  -5   7  12        3.77      -26.46     37.67 o 
  -4   7  12        2.18      -33.92     33.92 o 
  -3   7  12        9.65      -55.75     63.83 o 
  -2   7  12     1005.96      929.27     63.42 o 
  -1   7  12       19.15      113.47     43.26 o 
   0   7  12     3087.58     3232.50    165.14 o 
   1   7  12       80.72       79.65     44.37 o 
   2   7  12     2948.00     3221.62    145.15 o 
   3   7  12       31.99      -33.69     48.97 o 
   4   7  12     1030.29     1174.80    119.43 o 
   5   7  12       14.36      -75.33     75.33 o 
   6   7  12      110.45       87.84     60.11 o 
   7   7  12        2.74       60.92     85.92 o 
   8   7  12        0.82      -15.31    114.56 o 
   9   7  12        2.86      -43.35    566.46 o 
  10   7  12      146.50      128.57    137.69 o 
 -19   8  12        5.24     -197.31    197.31 o 
 -18   8  12      220.29      229.13    165.48 o 
 -17   8  12      298.90      214.48     87.61 o 
 -16   8  12     1623.49     1599.65     97.33 o 
 -15   8  12      309.42      258.62    114.56 o 
 -14   8  12     1811.50     1656.98    276.86 o 
 -13   8  12      316.12      360.33     63.65 o 
 -12   8  12     1050.90     1223.79     68.58 o 
 -11   8  12      156.50      163.98     96.37 o 
 -10   8  12      171.15      143.72     43.18 o 
  -9   8  12       27.75       82.20     29.21 o 
  -8   8  12      610.23      661.86    106.54 o 
  -7   8  12        1.93        9.52     32.16 o 
  -6   8  12     2598.07     2648.87     95.44 o 
  -5   8  12      225.13      188.32     37.65 o 
  -4   8  12     3737.93     3791.43    122.06 o 
  -3   8  12       67.89      179.26     45.20 o 
  -2   8  12     1159.55     1211.26    113.91 o 
  -1   8  12      177.84      181.27     78.09 o 
   0   8  12      275.48      325.55     50.25 o 
   1   8  12      476.71      393.98     56.96 o 
   2   8  12       57.18      112.55     49.24 o 
   3   8  12       33.17      -67.98     67.98 o 
   4   8  12      782.56      853.88     78.09 o 
   5   8  12       40.91      -46.74     62.47 o 
   6   8  12      463.04      640.16     91.45 o 
   7   8  12      236.67      314.91    103.22 o 
   8   8  12      296.86      346.41    184.58 o 
   9   8  12      274.91      114.56    302.32 o 
  10   8  12       37.90      289.46    410.52 o 
 -18   9  12      286.37      482.80    251.41 o 
 -17   9  12      166.28       21.26    130.48 o 
 -16   9  12        9.97      -80.10     91.52 o 
 -15   9  12       10.25       69.24     82.74 o 
 -14   9  12       72.95       20.83     37.28 o 
 -13   9  12      180.96      165.70     79.56 o 
 -12   9  12     1006.11      993.52     69.15 o 
 -11   9  12      338.67      410.58    129.78 o 
 -10   9  12     2135.36     2539.28     89.54 o 
  -9   9  12      138.74      211.99     46.85 o 
  -8   9  12     1965.75     1986.49     79.10 o 
  -7   9  12        3.98       12.23     30.86 o 
  -6   9  12      373.49      276.98     58.79 o 
  -5   9  12       29.11       26.89     57.37 o 
  -4   9  12      473.34      390.52     59.71 o 
  -3   9  12        1.13       30.77     42.26 o 
  -2   9  12     1372.18     1568.86     91.87 o 
  -1   9  12       11.09       58.90     44.20 o 
   0   9  12     2167.96     2030.86    121.12 o 
   1   9  12       11.27      -62.47     62.47 o 
   2   9  12     1715.66     1609.06     98.97 o 
   3   9  12        0.88      136.02     69.58 o 
   4   9  12      520.26      545.70     70.82 o 
   5   9  12       30.66       12.04     74.83 o 
   6   9  12       64.55      273.38     94.19 o 
   7   9  12       31.34       60.90    130.48 o 
   8   9  12        7.13       76.38    117.01 o 
   9   9  12       57.91      195.84    225.95 o 
 -18  10  12       54.20      105.68    127.29 o 
 -17  10  12      400.11      317.97    190.94 o 
 -16  10  12      953.58      783.08    260.95 o 
 -15  10  12      186.85       20.57     96.06 o 
 -14  10  12     1071.71     1042.69    138.65 o 
 -13  10  12       52.26       51.85     43.13 o 
 -12  10  12      837.10      830.45    140.02 o 
 -11  10  12      429.56      352.79    104.37 o 
 -10  10  12       25.21      -20.21     24.37 o 
  -9  10  12      634.61      523.63     86.60 o 
  -8  10  12      513.74      480.46     42.78 o 
  -7  10  12      448.73      485.25     43.20 o 
  -6  10  12      673.70      674.35     80.01 o 
  -5  10  12      159.24      190.81     64.27 o 
  -4  10  12     1713.16     1780.46     84.75 o 
  -3  10  12      113.00       -9.03     61.55 o 
  -2  10  12     1189.91     1152.55     74.43 o 
  -1  10  12      180.88       14.99     39.26 o 
   0  10  12      398.69      299.80     54.58 o 
   1  10  12       31.67       25.58     68.02 o 
   2  10  12       44.50        4.76     49.96 o 
   3  10  12       94.52      101.64     62.44 o 
   4  10  12      335.29      339.30    107.48 o 
   5  10  12       67.37      129.46    102.93 o 
   6  10  12      127.99      427.95    129.99 o 
   7  10  12      185.14      105.79    124.79 o 
   8  10  12      246.43      546.17    142.13 o 
 -17  11  12      156.48      303.31    132.84 o 
 -16  11  12        0.37      150.83    140.43 o 
 -15  11  12        0.28      -42.17    106.89 o 
 -14  11  12        7.02       44.00    159.12 o 
 -13  11  12      154.48      276.73    100.90 o 
 -12  11  12      269.37      283.92    103.22 o 
 -11  11  12      103.98       66.54     68.53 o 
 -10  11  12      871.95      781.83    178.21 o 
  -9  11  12        0.76       13.99     28.21 o 
  -8  11  12     1003.14      948.82     61.62 o 
  -7  11  12       65.83       56.49     49.61 o 
  -6  11  12      606.11      512.77     46.38 o 
  -5  11  12        7.68        6.21     33.05 o 
  -4  11  12        0.59      -18.00     32.68 o 
  -3  11  12      462.24      448.17     50.01 o 
  -2  11  12      329.69      171.92     53.95 o 
  -1  11  12      126.11      128.48     54.71 o 
   0  11  12     1194.21     1189.65     86.84 o 
   1  11  12       64.58        4.22     52.79 o 
   2  11  12     1257.61     1354.70     92.98 o 
   3  11  12       78.49      151.03     72.66 o 
   4  11  12      545.06      415.46     86.77 o 
   5  11  12        2.11      -52.01     81.26 o 
   6  11  12      191.84      297.36    112.24 o 
   7  11  12       69.22      -30.29    124.79 o 
 -16  12  12      140.61      144.54    123.70 o 
 -15  12  12      354.86      393.34    140.02 o 
 -14  12  12       72.98      175.03    162.02 o 
 -13  12  12      333.12      299.72    147.70 o 
 -12  12  12       93.83      -97.73    139.30 o 
 -11  12  12        7.56       91.06    110.66 o 
 -10  12  12        0.32      -61.83    106.93 o 
  -9  12  12       13.05      -85.16     85.16 o 
  -8  12  12      262.49      257.34     98.36 o 
  -7  12  12       51.84      -17.69     77.68 o 
  -6  12  12      428.42      433.58     52.59 o 
  -5  12  12       58.70       54.93     23.94 o 
  -4  12  12      657.40      688.82     55.12 o 
  -3  12  12       24.49      120.36     65.23 o 
  -2  12  12      185.20      183.03     62.15 o 
  -1  12  12        0.61      -46.12     46.12 o 
   0  12  12        2.84      -53.74     53.74 o 
   1  12  12        9.46      -16.85     64.25 o 
   2  12  12       92.86      115.63     61.87 o 
   3  12  12        1.07      -63.91     63.91 o 
   4  12  12      163.27      169.59     73.89 o 
   5  12  12        0.72       48.70     96.68 o 
   6  12  12      121.02      297.19    136.07 o 
 -14  13  12       79.01      230.01    130.28 o 
 -13  13  12       85.45      -11.04    110.19 o 
 -12  13  12      573.61      754.26    166.58 o 
 -11  13  12       30.12      -45.64    105.69 o 
 -10  13  12      870.41      968.67    166.58 o 
  -9  13  12       11.03      107.39    187.76 o 
  -8  13  12      253.53      136.61    120.52 o 
  -7  13  12       16.25     -175.76    245.04 o 
  -6  13  12      175.26      122.00     88.96 o 
  -5  13  12       24.84      -77.00     77.00 o 
  -4  13  12        2.54       -5.12     49.25 o 
  -3  13  12      165.90      194.81     85.44 o 
  -2  13  12      331.84      487.90     85.00 o 
  -1  13  12        0.26       52.43     62.89 o 
   0  13  12      607.46      651.41    107.03 o 
   1  13  12       83.85      109.62    154.85 o 
   2  13  12      196.77      276.22    101.29 o 
   3  13  12      143.33      141.89     92.18 o 
   4  13  12        1.34       76.38    133.66 o 
   5  13  12       50.61       -6.36    146.39 o 
 -12  14  12       75.17      350.49    158.75 o 
 -11  14  12       19.08       74.02    121.26 o 
 -10  14  12       63.92       77.36    115.98 o 
  -9  14  12        5.27       79.82    132.70 o 
  -8  14  12      361.03      381.64    116.75 o 
  -7  14  12       21.37       97.86    106.89 o 
  -6  14  12      559.08      664.46    137.48 o 
  -5  14  12       16.11      111.99    103.98 o 
  -4  14  12      797.85      799.40    173.12 o 
  -3  14  12        6.11      144.28    120.51 o 
  -2  14  12      438.69      419.87     97.66 o 
  -1  14  12       73.45      187.93    127.73 o 
   0  14  12       19.77      -98.65     98.65 o 
   1  14  12        0.32       82.74    133.66 o 
   2  14  12       68.54       -3.25    203.67 o 
   3  14  12       23.48       55.75    197.31 o 
 -10  15  12      375.74       57.83    130.48 o 
  -9  15  12       60.04      121.23    140.43 o 
  -8  15  12      325.39      272.20    110.43 o 
  -7  15  12        0.17     -117.68    117.68 o 
  -6  15  12      228.22      364.25    125.24 o 
  -5  15  12       13.65      -52.04    143.21 o 
  -4  15  12        0.26     -143.74    143.74 o 
  -3  15  12       13.42      -27.58    127.29 o 
  -2  15  12       81.09       43.72    103.22 o 
  -1  15  12        3.44      260.95    165.48 o 
   0  15  12       68.39     -159.12    159.12 o 
   1  15  12       30.86       -6.36    210.04 o 
 -21   0  13      758.14      470.99    260.95 o 
 -19   0  13     1703.82     1673.92    241.86 o 
 -17   0  13     1074.53     1406.60    165.48 o 
 -15   0  13      971.57      882.98     83.17 o 
 -13   0  13      120.84      111.05     56.32 o 
 -11   0  13      224.89      328.36     60.46 o 
  -9   0  13      270.87      227.86    114.56 o 
  -7   0  13      372.94      458.73     74.16 o 
  -5   0  13      371.71      436.11     74.93 o 
  -3   0  13     1051.66      956.93     94.19 o 
  -1   0  13     1599.98     1507.29    122.24 o 
   1   0  13     2250.40     2453.18    159.72 o 
   3   0  13     1282.64     1255.22    136.77 o 
   5   0  13      511.88      409.21    114.17 o 
   7   0  13        2.75       95.47    127.29 o 
   9   0  13      198.13       31.82    133.66 o 
  11   0  13      371.02      865.60    254.59 o 
 -21   1  13     1077.74      820.31    145.80 o 
 -20   1  13       21.14      -22.22    280.05 o 
 -19   1  13      423.25      235.62    109.64 o 
 -18   1  13        8.53       55.05     78.88 o 
 -17   1  13      427.68      447.86     85.92 o 
 -16   1  13        3.68       28.86     34.05 o 
 -15   1  13      841.51      760.93     52.39 o 
 -14   1  13      190.59      172.63     35.88 o 
 -13   1  13      392.29      383.97     60.03 o 
 -12   1  13        0.12       -7.01     35.35 o 
 -11   1  13     1373.70     1487.30     65.81 o 
 -10   1  13       25.50      -30.92     50.79 o 
  -9   1  13     1067.85     1082.12     64.07 o 
  -8   1  13      622.95      730.43     59.71 o 
  -7   1  13      742.14      770.64     55.66 o 
  -6   1  13      608.11      534.48     46.99 o 
  -5   1  13     1608.00     1781.49     86.95 o 
  -4   1  13      788.73      725.50     60.98 o 
  -3   1  13      168.71      149.31     45.01 o 
  -2   1  13       15.87      -11.92     52.36 o 
  -1   1  13      479.38      623.71     63.39 o 
   0   1  13       43.83       50.50     46.73 o 
   1   1  13     3660.15     3651.81    136.80 o 
   2   1  13       31.64      120.89     56.78 o 
   3   1  13        1.53       57.56     57.49 o 
   4   1  13       32.66        9.40     73.60 o 
   5   1  13       18.14       80.70     85.44 o 
   6   1  13      134.72       27.19     97.79 o 
   7   1  13      326.95      218.18     96.68 o 
   8   1  13       15.80      -14.00    105.92 o 
   9   1  13      303.57       32.73    117.56 o 
  10   1  13        1.61     -107.44    112.24 o 
  11   1  13      427.88      706.90    183.30 o 
 -21   2  13      282.18      603.39    147.17 o 
 -20   2  13       12.41     -102.34    102.34 o 
 -19   2  13     1457.94     1560.10    177.39 o 
 -18   2  13       60.38      128.75    130.48 o 
 -17   2  13     1321.78     1320.70     80.02 o 
 -16   2  13        3.12       18.53     43.90 o 
 -15   2  13      894.01      810.15     62.08 o 
 -14   2  13      329.68      233.45     36.87 o 
 -13   2  13        0.64       53.90     51.50 o 
 -12   2  13      217.63      213.48     39.60 o 
 -11   2  13      127.17      112.40     43.18 o 
 -10   2  13       79.75       85.26     38.58 o 
  -9   2  13      850.75      863.33     83.60 o 
  -8   2  13      118.42       78.68     37.02 o 
  -7   2  13     1899.80     1998.97     77.80 o 
  -6   2  13      128.84       77.57     53.63 o 
  -5   2  13      167.64      296.70     51.61 o 
  -4   2  13        3.44       65.31     55.12 o 
  -3   2  13       32.78      -19.08     35.07 o 
  -2   2  13       32.22       52.01     64.31 o 
  -1   2  13      442.74      449.41     56.75 o 
   0   2  13       38.83       68.36     47.85 o 
   1   2  13       93.97       12.99     50.66 o 
   2   2  13       10.17       34.98     53.20 o 
   3   2  13      675.55      595.25     70.41 o 
   4   2  13        6.56      -40.41     55.45 o 
   5   2  13      322.83      335.92     70.32 o 
   6   2  13      127.44       98.87     92.49 o 
   7   2  13       18.21       38.35     89.67 o 
   8   2  13       64.20        7.40     78.88 o 
   9   2  13        7.21       31.28    184.58 o 
  10   2  13        5.20      149.17    270.50 o 
  11   2  13       28.94     -153.65    168.66 o 
 -21   3  13      428.09      573.05    144.02 o 
 -20   3  13        1.01     -100.59    100.59 o 
 -19   3  13      200.20       91.62    117.75 o 
 -18   3  13        2.86      -33.68    101.15 o 
 -17   3  13      133.43       96.23     43.33 o 
 -16   3  13       97.60      123.02     37.83 o 
 -15   3  13     1487.78     1417.60     71.60 o 
 -14   3  13       96.23       67.76     32.79 o 
 -13   3  13     1415.38     1404.14     65.99 o 
 -12   3  13      231.10      247.14     45.42 o 
 -11   3  13      978.44      946.13     98.30 o 
 -10   3  13      306.52      482.81     73.23 o 
  -9   3  13      545.74      466.90     49.56 o 
  -8   3  13        1.76      -11.49     46.85 o 
  -7   3  13        4.55      -37.19     37.19 o 
  -6   3  13      323.71      297.36     45.86 o 
  -5   3  13       26.80      -22.19     33.81 o 
  -4   3  13      521.59      594.81     69.82 o 
  -3   3  13      603.03      704.98     64.79 o 
  -2   3  13      294.34      335.49     48.37 o 
  -1   3  13        5.83       19.59     43.32 o 
   0   3  13      173.01      118.49     48.01 o 
   1   3  13       16.36      -33.62     44.92 o 
   2   3  13      367.98      369.50     59.38 o 
   3   3  13       47.96       64.91     60.63 o 
   4   3  13        1.50        3.42     51.85 o 
   5   3  13        1.19       22.39     58.43 o 
   6   3  13      207.36      319.89     96.37 o 
   7   3  13      295.69      386.75    175.03 o 
   8   3  13      181.75       99.29     84.73 o 
   9   3  13      375.36      553.53    141.71 o 
  10   3  13       56.44      -52.51    148.12 o 
  11   3  13      180.38      458.81    151.34 o 
 -21   4  13      213.91      304.41    124.79 o 
 -20   4  13       13.98       44.55    100.90 o 
 -19   4  13     1089.68     1210.04    134.15 o 
 -18   4  13      246.97       93.24    126.79 o 
 -17   4  13     1090.74     1058.21    103.10 o 
 -16   4  13       58.12       17.36     44.02 o 
 -15   4  13      208.60      232.01     69.69 o 
 -14   4  13      814.01      811.72     73.49 o 
 -13   4  13       19.34        1.12     36.30 o 
 -12   4  13        4.37       19.83     42.93 o 
 -11   4  13       57.10      -40.41     41.33 o 
 -10   4  13      220.03      215.36     46.31 o 
  -9   4  13       13.01       58.49     34.91 o 
  -8   4  13     1931.79     1900.72     83.12 o 
  -7   4  13     2485.97     2498.72     92.72 o 
  -6   4  13      574.62      558.95     53.40 o 
  -5   4  13       85.80       53.21     44.61 o 
  -4   4  13       80.60       74.65     38.86 o 
  -3   4  13       61.22       27.33     37.62 o 
  -2   4  13      162.00      157.86     44.56 o 
  -1   4  13        2.40       -3.87     38.52 o 
   0   4  13      302.41      249.18     49.56 o 
   1   4  13      253.07      374.46     56.60 o 
   2   4  13        2.69       -4.82     45.34 o 
   3   4  13      706.39      884.71     73.11 o 
   4   4  13      288.96      271.92     64.83 o 
   5   4  13      351.84      187.95     75.78 o 
   6   4  13        3.54      -21.64     74.14 o 
   7   4  13       23.17       66.33     82.36 o 
   8   4  13        4.54       -1.59    190.94 o 
   9   4  13       44.17      112.04    118.69 o 
  10   4  13        1.80      362.63    174.02 o 
 -20   5  13       12.46     -120.56    148.12 o 
 -19   5  13      126.16       69.10     83.46 o 
 -18   5  13        0.99       97.92     83.61 o 
 -17   5  13      286.36      227.33     83.60 o 
 -16   5  13        0.10       42.47     36.84 o 
 -15   5  13     1747.26     1863.19    100.11 o 
 -14   5  13      331.80      437.19     65.49 o 
 -13   5  13     1325.87     1124.28    120.61 o 
 -12   5  13       67.40       82.80     44.07 o 
 -11   5  13      338.76      354.59     59.71 o 
 -10   5  13      465.95      477.75     54.28 o 
  -9   5  13      782.11      868.54     94.69 o 
  -8   5  13       28.11       82.62     45.93 o 
  -7   5  13      287.63      330.23     41.99 o 
  -6   5  13       39.39       55.10     39.34 o 
  -5   5  13      457.62      566.76     52.09 o 
  -4   5  13       44.98        0.24     38.90 o 
  -3   5  13        0.76       -9.13     87.39 o 
  -2   5  13      295.05      370.80     54.32 o 
  -1   5  13      412.41      328.10     57.28 o 
   0   5  13      269.04      334.09     52.43 o 
   1   5  13       27.57       24.02     42.98 o 
   2   5  13      162.18       57.37     55.80 o 
   3   5  13        0.26       56.28     57.15 o 
   4   5  13        7.15      -12.94     62.79 o 
   5   5  13      181.79      119.40     88.19 o 
   6   5  13       49.43       60.21     79.56 o 
   7   5  13      546.29      671.44    103.98 o 
   8   5  13      139.43      173.57    128.19 o 
   9   5  13      477.83      455.68    155.94 o 
  10   5  13       55.12       53.52    141.29 o 
 -20   6  13       57.80      -63.00    113.27 o 
 -19   6  13      342.20      279.92    116.75 o 
 -18   6  13       96.21       90.43     82.39 o 
 -17   6  13      712.67      884.95    264.14 o 
 -16   6  13       24.44      -22.80     42.63 o 
 -15   6  13      388.64      366.05     67.05 o 
 -14   6  13      117.35       94.79    124.11 o 
 -13   6  13       32.16       28.48     47.04 o 
 -12   6  13       38.00       74.37     35.24 o 
 -11   6  13        5.38       47.35     39.25 o 
 -10   6  13      118.13      124.96     41.65 o 
  -9   6  13        9.09       89.22     41.33 o 
  -8   6  13     1785.47     1929.42     80.23 o 
  -7   6  13       12.02       31.44     45.01 o 
  -6   6  13      287.58      284.96     43.18 o 
  -5   6  13       41.59       42.23     40.45 o 
  -4   6  13      846.63      730.73     58.12 o 
  -3   6  13      166.87      257.80     60.62 o 
  -2   6  13      194.61      249.98     49.56 o 
  -1   6  13      593.11      332.18     67.06 o 
   0   6  13       27.90        9.01     44.91 o 
   1   6  13      147.79      129.63     49.96 o 
   2   6  13      385.90      410.34     59.81 o 
   3   6  13      114.54      112.19     54.69 o 
   4   6  13      365.10      224.25     90.03 o 
   5   6  13      390.27      365.35     74.01 o 
   6   6  13       12.36      184.58     91.65 o 
   7   6  13      156.44      154.49     98.71 o 
   8   6  13       15.05     -127.29    127.29 o 
   9   6  13       32.45      -21.74    119.20 o 
  10   6  13       27.28      281.01    148.31 o 
 -19   7  13      209.43      150.63     91.08 o 
 -18   7  13       65.63      118.56    203.67 o 
 -17   7  13      303.88      309.65    133.66 o 
 -16   7  13       53.81       55.97     66.83 o 
 -15   7  13      841.18      828.30     84.16 o 
 -14   7  13      389.38      440.52     96.06 o 
 -13   7  13      467.74      317.50     55.98 o 
 -12   7  13     1206.35     1259.58    131.87 o 
 -11   7  13       58.40       84.42     40.98 o 
 -10   7  13     1681.53     1729.43     78.21 o 
  -9   7  13      509.63      459.01     60.85 o 
  -8   7  13       65.39       21.53     38.62 o 
  -7   7  13      153.77      150.21     39.86 o 
  -6   7  13      377.54      383.60     46.58 o 
  -5   7  13      507.61      429.98     50.42 o 
  -4   7  13      227.53      222.88     56.24 o 
  -3   7  13       73.53       11.97     71.66 o 
  -2   7  13      362.62      494.22     55.34 o 
  -1   7  13      210.15      199.16     58.79 o 
   0   7  13      321.40      355.46     53.66 o 
   1   7  13      104.49      214.07     74.41 o 
   2   7  13      155.77      163.36     58.41 o 
   3   7  13       16.03      -25.53     57.20 o 
   4   7  13        0.50       62.16     60.72 o 
   5   7  13      206.19      219.18     70.95 o 
   6   7  13       38.98      -19.09     94.51 o 
   7   7  13      428.02      376.71    142.13 o 
   8   7  13      223.21      -44.45    128.15 o 
   9   7  13      231.81      181.39    130.52 o 
 -19   8  13      393.19     -254.59    260.95 o 
 -18   8  13       86.63      165.48    184.58 o 
 -17   8  13      673.99      594.43    127.29 o 
 -16   8  13       97.94      -53.91     67.05 o 
 -15   8  13      277.90      220.45     71.51 o 
 -14   8  13       48.27       61.15     51.77 o 
 -13   8  13        3.04       32.92     40.76 o 
 -12   8  13       16.90       49.70     58.22 o 
 -11   8  13       25.09      -16.29     46.07 o 
 -10   8  13      157.90      184.58     44.72 o 
  -9   8  13      250.41      242.48     60.63 o 
  -8   8  13     1035.98     1021.32     63.00 o 
  -7   8  13      108.48       73.00     43.18 o 
  -6   8  13       25.43        7.70     32.75 o 
  -5   8  13       90.58      105.15     44.03 o 
  -4   8  13      795.57      903.09     67.98 o 
  -3   8  13       12.40       51.90     42.00 o 
  -2   8  13      316.25      381.79     69.82 o 
  -1   8  13       70.61      146.90     51.20 o 
   0   8  13       16.46       40.94     45.67 o 
   1   8  13      145.44      165.57     84.52 o 
   2   8  13      456.28      426.38     64.68 o 
   3   8  13      286.32      280.32     65.42 o 
   4   8  13      376.49      373.17     86.77 o 
   5   8  13      343.05      240.73    194.12 o 
   6   8  13       42.25      107.46    101.84 o 
   7   8  13       78.02      152.75    117.01 o 
   8   8  13      123.99      253.32    123.70 o 
   9   8  13        0.10     -130.28    130.28 o 
 -18   9  13       96.68        0.00    178.21 o 
 -17   9  13       44.52      280.05    184.58 o 
 -16   9  13       13.51      330.96    222.76 o 
 -15   9  13      235.01      141.61    146.39 o 
 -14   9  13      115.91       71.83     47.28 o 
 -13   9  13      544.54      441.36     54.13 o 
 -12   9  13      741.13      734.22     63.16 o 
 -11   9  13      177.80      177.06     58.78 o 
 -10   9  13     1298.53     1407.49     81.74 o 
  -9   9  13       58.83       51.49     32.51 o 
  -8   9  13      285.34      261.36     58.79 o 
  -7   9  13       13.10       43.30     34.93 o 
  -6   9  13       97.70      101.28     40.18 o 
  -5   9  13      148.66      192.43     67.98 o 
  -4   9  13      802.83      770.81     63.04 o 
  -3   9  13       58.91       45.04     48.47 o 
  -2   9  13     1911.54     1834.15    126.46 o 
  -1   9  13       20.29      -26.86     56.04 o 
   0   9  13     1057.42     1077.79     80.64 o 
   1   9  13        5.06      -39.88     55.95 o 
   2   9  13      132.43       92.53     62.52 o 
   3   9  13        4.62      -55.34     55.34 o 
   4   9  13       12.53       64.29     70.98 o 
   5   9  13      175.21      289.79    109.64 o 
   6   9  13       57.62      239.92    120.93 o 
   7   9  13      441.07      473.45    219.58 o 
   8   9  13      231.16      367.62    126.83 o 
 -17  10  13      521.96      210.51    470.99 o 
 -16  10  13      266.21      375.41    126.79 o 
 -15  10  13       59.44       17.76    138.65 o 
 -14  10  13      208.09      268.00    120.10 o 
 -13  10  13       12.98       41.37     53.34 o 
 -12  10  13        9.43       42.56     69.48 o 
 -11  10  13       74.13       37.93     36.42 o 
 -10  10  13      551.49      622.74    175.03 o 
  -9  10  13        2.59      -18.37     33.28 o 
  -8  10  13     1893.58     2032.42     95.54 o 
  -7  10  13        0.60       -5.20     56.62 o 
  -6  10  13      222.67      192.59     42.97 o 
  -5  10  13      149.87      146.93     40.16 o 
  -4  10  13       35.29      143.18     49.19 o 
  -3  10  13       56.34       81.63     45.33 o 
  -2  10  13       11.23      -38.49     44.96 o 
  -1  10  13      177.07      177.28     50.43 o 
   0  10  13       93.48        9.49     56.43 o 
   1  10  13      424.22      392.84     74.37 o 
   2  10  13      287.01      218.61     67.86 o 
   3  10  13      635.89      669.32    121.27 o 
   4  10  13      339.01      413.30     94.13 o 
   5  10  13      216.69      229.13    103.51 o 
   6  10  13       79.57      108.20    181.39 o 
   7  10  13        2.43       98.43    210.04 o 
 -16  11  13        4.87       -7.91    203.67 o 
 -15  11  13      106.20       63.91    109.64 o 
 -14  11  13      180.71       83.47    130.69 o 
 -13  11  13      407.41      367.47    118.69 o 
 -12  11  13      238.42      200.78    122.24 o 
 -11  11  13      447.92      501.37    118.69 o 
 -10  11  13      296.07      436.89    125.05 o 
  -9  11  13      143.57      114.56     42.27 o 
  -8  11  13       39.03       15.88     30.32 o 
  -7  11  13        9.22       27.48     30.06 o 
  -6  11  13       15.58      104.05     60.63 o 
  -5  11  13        2.50        7.95     32.87 o 
  -4  11  13      496.39      605.02     69.49 o 
  -3  11  13       61.44       50.30     46.92 o 
  -2  11  13      903.20      774.03     79.68 o 
  -1  11  13       24.49       52.82     57.01 o 
   0  11  13      317.95      442.28     73.81 o 
   1  11  13        6.42       19.18     57.13 o 
   2  11  13       26.38      151.90     87.04 o 
   3  11  13        9.52      -14.41     74.82 o 
   4  11  13       19.02       20.61     88.77 o 
   5  11  13        6.09     -120.10    120.10 o 
   6  11  13       40.93      -31.82    161.83 o 
 -15  12  13       44.07     -125.77    125.77 o 
 -14  12  13      125.92      203.22    159.12 o 
 -13  12  13       32.60     -107.73    107.73 o 
 -12  12  13      173.27      351.24    299.14 o 
 -11  12  13        8.47      104.22     84.07 o 
 -10  12  13        4.23      -12.93    146.22 o 
  -9  12  13       60.07       42.48     96.68 o 
  -8  12  13      318.68      331.71    194.12 o 
  -7  12  13       62.03      -41.49    110.66 o 
  -6  12  13      342.37      372.03    110.24 o 
  -5  12  13       27.30       63.87    148.57 o 
  -4  12  13      190.53      102.18     62.69 o 
  -3  12  13        4.56       75.34     70.37 o 
  -2  12  13        9.46      -13.44     40.75 o 
  -1  12  13        1.16      -20.50     56.87 o 
   0  12  13       79.61      133.21     67.30 o 
   1  12  13       18.43      -53.44     67.19 o 
   2  12  13      312.35      276.74    146.24 o 
   3  12  13      106.05      139.79    182.97 o 
   4  12  13      255.27      -25.58    213.22 o 
   5  12  13       32.00      183.30    111.44 o 
 -13  13  13       76.08      186.05    125.77 o 
 -12  13  13      604.52      975.19    159.72 o 
 -11  13  13       67.53      198.48    120.52 o 
 -10  13  13      994.73     1059.22    167.65 o 
  -9  13  13       44.81     -100.59    100.59 o 
  -8  13  13      226.48      305.18    131.34 o 
  -7  13  13       25.36      101.30    106.89 o 
  -6  13  13       14.88      121.51    133.66 o 
  -5  13  13       33.06       -9.09     93.23 o 
  -4  13  13      317.01      681.02    210.04 o 
  -3  13  13        4.04       98.65     52.65 o 
  -2  13  13      677.51      722.55    127.29 o 
  -1  13  13       17.81      171.50     76.11 o 
   0  13  13      608.01      670.16    128.21 o 
   1  13  13        3.02      -20.63    117.75 o 
   2  13  13      360.95      441.25    155.94 o 
   3  13  13       10.38      -24.98    120.93 o 
 -11  14  13        1.31      193.94    146.00 o 
 -10  14  13      298.47      -42.01    134.12 o 
  -9  14  13        0.32       12.61    206.85 o 
  -8  14  13      628.23      411.53    156.60 o 
  -7  14  13        1.50       50.56    117.68 o 
  -6  14  13      717.43      948.23    163.85 o 
  -5  14  13       22.16     -100.83    126.79 o 
  -4  14  13      305.53      292.78    152.75 o 
  -3  14  13        2.66     -184.58    184.58 o 
  -2  14  13        2.75      203.67    159.12 o 
  -1  14  13       30.18      -76.38    146.39 o 
   0  14  13      174.92       76.38    210.04 o 
   1  14  13       18.59      127.29    165.48 o 
  -8  15  13      218.62      326.13    270.50 o 
  -7  15  13       27.28      -10.32    135.85 o 
  -6  15  13       17.41      102.31    165.48 o 
  -5  15  13       37.34       36.99    133.96 o 
  -4  15  13      217.08      506.27    155.79 o 
  -3  15  13       27.44      -25.46    152.75 o 
  -2  15  13      407.08      140.02    165.48 o 
 -20   0  14      734.28     1253.85    260.95 o 
 -18   0  14      478.04      477.35    159.12 o 
 -16   0  14      101.49       38.19     63.01 o 
 -14   0  14      502.12      625.43    187.76 o 
 -12   0  14     2496.54     2298.94    128.15 o 
 -10   0  14     4007.47     3816.10    155.15 o 
  -8   0  14     6021.93     6044.58    324.60 o 
  -6   0  14     1637.17     1677.98    121.26 o 
  -4   0  14       36.84      -12.73     58.51 o 
  -2   0  14     2643.15     2564.85    157.33 o 
   0   0  14     2993.56     3233.97    235.49 o 
   2   0  14     1718.74     1763.55    163.85 o 
   4   0  14      250.05      186.36    110.10 o 
   6   0  14        9.24     -133.66    133.66 o 
   8   0  14       40.13       19.09    140.02 o 
  10   0  14      243.34      140.02    184.58 o 
 -21   1  14      109.70      -19.35    109.64 o 
 -20   1  14        4.23      -64.56    111.38 o 
 -19   1  14       91.25       14.85    200.49 o 
 -18   1  14     1062.07     1125.17    146.69 o 
 -17   1  14       54.61       57.63     66.09 o 
 -16   1  14     3322.22     3404.56    121.79 o 
 -15   1  14       45.98       38.56     42.26 o 
 -14   1  14     3479.75     3610.03    117.02 o 
 -13   1  14       62.10      101.00     40.44 o 
 -12   1  14      933.78     1038.72     78.64 o 
 -11   1  14      556.05      618.89     48.82 o 
 -10   1  14      230.69      233.24     37.44 o 
  -9   1  14      288.25      311.28     77.00 o 
  -8   1  14     2125.24     2041.85    123.30 o 
  -7   1  14        0.01      -13.40     37.06 o 
  -6   1  14    11402.94    12220.64    276.89 o 
  -5   1  14      370.60      501.64     58.70 o 
  -4   1  14     5977.92     5793.62    179.64 o 
  -3   1  14       46.62      138.27     46.73 o 
  -2   1  14     3453.35     3872.77    147.91 o 
  -1   1  14      149.15       79.07     65.37 o 
   0   1  14       58.05      118.26     79.92 o 
   1   1  14       20.75       56.61     62.64 o 
   2   1  14      427.34      508.58     77.17 o 
   3   1  14       97.06       -6.91     58.67 o 
   4   1  14     1189.66     1257.50    101.97 o 
   5   1  14        3.84      -92.97     92.97 o 
   6   1  14      565.66      383.41    112.24 o 
   7   1  14        0.97     -152.75    152.75 o 
   8   1  14      259.14      417.76    146.69 o 
   9   1  14       32.05      312.39    136.77 o 
  10   1  14      188.04      423.43    264.14 o 
 -21   2  14       87.63       -1.41    139.16 o 
 -20   2  14       70.03      -54.10    124.11 o 
 -19   2  14       32.27      -40.82    102.34 o 
 -18   2  14      247.40      309.43     94.14 o 
 -17   2  14        0.02       30.91     56.79 o 
 -16   2  14      143.53      149.76     47.21 o 
 -15   2  14       61.19      136.12     41.47 o 
 -14   2  14      398.35      403.38     43.04 o 
 -13   2  14       48.74       34.87     40.04 o 
 -12   2  14     2141.23     2208.27     82.63 o 
 -11   2  14       83.99       54.72     44.08 o 
 -10   2  14     2145.83     2094.77    134.13 o 
  -9   2  14        5.60       22.52     39.22 o 
  -8   2  14     2929.72     2925.17    104.09 o 
  -7   2  14      728.40      682.77     83.60 o 
  -6   2  14     1328.58     1156.48     69.40 o 
  -5   2  14        1.11      -37.22     47.77 o 
  -4   2  14        1.79       21.95     55.12 o 
  -3   2  14       17.10      -14.02     54.20 o 
  -2   2  14     1830.12     2114.70    192.00 o 
  -1   2  14       54.34       37.64     67.98 o 
   0   2  14     2827.57     2692.86    132.29 o 
   1   2  14        5.42       -5.88     92.79 o 
   2   2  14     2330.21     2440.06    198.43 o 
   3   2  14       31.61       32.14     60.85 o 
   4   2  14      340.97      436.55     76.72 o 
   5   2  14       14.32       25.46     76.51 o 
   6   2  14        3.39       32.14    136.77 o 
   7   2  14       28.79      -45.42    120.93 o 
   8   2  14      109.37       76.28    145.80 o 
   9   2  14        2.89     -116.75    116.75 o 
  10   2  14      353.29      365.54    149.51 o 
 -21   3  14       36.25     -108.20    184.58 o 
 -20   3  14        1.16       76.27    125.24 o 
 -19   3  14       71.27       46.48     96.06 o 
 -18   3  14      927.60     1183.92    257.77 o 
 -17   3  14       11.22      -79.70     79.70 o 
 -16   3  14      971.44      931.21     77.47 o 
 -15   3  14       87.21      129.58     58.79 o 
 -14   3  14     1602.85     1791.94     76.91 o 
 -13   3  14        0.41      -16.77     78.09 o 
 -12   3  14      706.78      793.86     68.53 o 
 -11   3  14      195.08      168.93     47.40 o 
 -10   3  14       41.84       46.74     39.97 o 
  -9   3  14      131.63      183.82     44.54 o 
  -8   3  14     1166.85     1064.55     67.82 o 
  -7   3  14        0.15       19.02     43.50 o 
  -6   3  14     6232.43     6530.21    171.50 o 
  -5   3  14      323.07      298.99     51.67 o 
  -4   3  14     4196.80     4498.00    139.48 o 
  -3   3  14       33.47       19.77     40.42 o 
  -2   3  14     1033.08     1240.58    101.82 o 
  -1   3  14      126.12      189.69     50.05 o 
   0   3  14       20.71       21.63     47.16 o 
   1   3  14       29.28       13.96     53.29 o 
   2   3  14      310.29      257.80     64.46 o 
   3   3  14      158.48       41.23    101.97 o 
   4   3  14     1233.84     1215.37    125.86 o 
   5   3  14        2.09       12.90     84.10 o 
   6   3  14      755.74      965.26    213.22 o 
   7   3  14       29.64       27.58    112.76 o 
   8   3  14       96.03      261.64    125.77 o 
   9   3  14        8.56       30.91    125.77 o 
  10   3  14       33.63      -69.72    413.71 o 
 -20   4  14      175.48      -50.40    121.96 o 
 -19   4  14       75.42       71.23    168.66 o 
 -18   4  14      430.30      519.82    102.29 o 
 -17   4  14      207.52       76.38    155.94 o 
 -16   4  14       42.95      166.72     51.75 o 
 -15   4  14        9.79       13.17     44.72 o 
 -14   4  14      591.33      581.55     56.56 o 
 -13   4  14       10.90       17.86     66.14 o 
 -12   4  14     3043.15     3200.48    115.66 o 
 -11   4  14      517.27      626.99     59.48 o 
 -10   4  14     3103.09     3328.24    120.70 o 
  -9   4  14       18.16       85.46     48.33 o 
  -8   4  14     2583.15     2539.80    100.87 o 
  -7   4  14      309.68      309.61     47.09 o 
  -6   4  14     1284.66     1267.69     70.73 o 
  -5   4  14       27.76        5.02     39.35 o 
  -4   4  14       92.50       77.78     43.64 o 
  -3   4  14       89.18        5.77     43.86 o 
  -2   4  14     2653.06     2944.85    117.49 o 
  -1   4  14       25.34       -4.01     48.85 o 
   0   4  14     3173.35     3546.59    146.07 o 
   1   4  14        4.69      -52.88     52.88 o 
   2   4  14     1892.46     1848.82    101.68 o 
   3   4  14      145.99      199.23     63.40 o 
   4   4  14      333.92      318.31    105.03 o 
   5   4  14       14.59      132.07     77.69 o 
   6   4  14        1.24      -12.94    181.39 o 
   7   4  14       40.88       -8.40    105.69 o 
   8   4  14       31.01      -39.17    134.93 o 
   9   4  14       33.97      102.37    134.79 o 
 -20   5  14        1.81       35.80    130.98 o 
 -19   5  14      173.42      136.84     83.46 o 
 -18   5  14      595.55      587.18     96.37 o 
 -17   5  14      166.52      206.22     71.23 o 
 -16   5  14     1106.09     1063.32     79.99 o 
 -15   5  14       75.84      112.63     50.55 o 
 -14   5  14     2043.37     2174.16    105.66 o 
 -13   5  14        2.53      -33.83     85.10 o 
 -12   5  14      499.55      532.06     66.14 o 
 -11   5  14        3.18       23.33     59.71 o 
 -10   5  14       19.72       42.03     43.30 o 
  -9   5  14        0.88       40.66     39.50 o 
  -8   5  14     1018.29      968.49     85.44 o 
  -7   5  14       17.88       61.72     39.63 o 
  -6   5  14     2582.34     2583.33    130.45 o 
  -5   5  14       36.09       35.39     46.96 o 
  -4   5  14     3766.44     3958.52    134.81 o 
  -3   5  14       18.95        6.89     40.41 o 
  -2   5  14     1099.00     1131.57     74.41 o 
  -1   5  14       35.31       48.76     47.05 o 
   0   5  14      378.68      320.12     67.44 o 
   1   5  14       25.58       90.79     49.54 o 
   2   5  14       84.38       31.83     56.78 o 
   3   5  14       55.60       41.30     63.39 o 
   4   5  14     1073.52     1048.32    101.30 o 
   5   5  14        0.21       88.86    260.95 o 
   6   5  14      711.78      859.90    143.81 o 
   7   5  14       29.28      122.64    120.93 o 
   8   5  14      128.32      -32.83    260.95 o 
   9   5  14       22.19       50.92    139.30 o 
 -20   6  14      344.31      364.51    162.01 o 
 -19   6  14       93.31       81.62    238.68 o 
 -18   6  14      478.81      423.57     88.80 o 
 -17   6  14      263.35      385.59    168.66 o 
 -16   6  14       71.07       46.79     81.00 o 
 -15   6  14        5.20      -34.17     59.94 o 
 -14   6  14      209.94      343.04     75.16 o 
 -13   6  14       48.68       63.32     48.30 o 
 -12   6  14     2000.27     2135.55    118.51 o 
 -11   6  14       82.90       61.94     44.10 o 
 -10   6  14     2835.50     2811.85    120.35 o 
  -9   6  14      118.45       47.14     45.27 o 
  -8   6  14     1512.70     1626.74    106.57 o 
  -7   6  14        5.83      -46.07     48.01 o 
  -6   6  14      139.95       15.76     41.28 o 
  -5   6  14      145.40      135.92     48.66 o 
  -4   6  14      644.95      620.56    106.56 o 
  -3   6  14        1.16      -36.13     48.09 o 
  -2   6  14     1905.18     2170.13    110.24 o 
  -1   6  14        0.83      -35.43     51.39 o 
   0   6  14     2238.31     2124.50    106.18 o 
   1   6  14       20.69       52.53     72.57 o 
   2   6  14     1553.05     1740.30    108.40 o 
   3   6  14       84.45      110.40     80.48 o 
   4   6  14      248.23      394.64    107.50 o 
   5   6  14       16.52      -63.65    152.75 o 
   6   6  14        0.81       89.11    103.51 o 
   7   6  14        4.41      343.12    141.29 o 
   8   6  14       38.46      -39.35    141.29 o 
   9   6  14       29.90     -134.79    134.79 o 
 -19   7  14      197.10      267.32    203.67 o 
 -18   7  14      141.46      220.05    120.52 o 
 -17   7  14      191.61      124.38    155.94 o 
 -16   7  14      987.24      959.66    103.02 o 
 -15   7  14      202.49      130.48     57.94 o 
 -14   7  14     1039.65      892.76    172.92 o 
 -13   7  14      132.58       53.04     76.38 o 
 -12   7  14      190.18      187.21     49.88 o 
 -11   7  14        0.02      -38.47     39.50 o 
 -10   7  14       69.83       51.55     40.16 o 
  -9   7  14      275.39      282.75     49.70 o 
  -8   7  14     1135.66     1074.99     68.79 o 
  -7   7  14       38.20       40.89     71.66 o 
  -6   7  14     1649.16     1517.83     90.22 o 
  -5   7  14      238.40      290.91     55.92 o 
  -4   7  14     3522.74     3625.61    188.98 o 
  -3   7  14        7.65       12.36     40.95 o 
  -2   7  14     1359.72     1337.52     82.68 o 
  -1   7  14        1.72      -49.61     49.61 o 
   0   7  14       21.05       20.04     58.52 o 
   1   7  14      159.37       91.66     54.81 o 
   2   7  14      622.53      670.65     82.35 o 
   3   7  14       27.42      -50.17    118.69 o 
   4   7  14      995.99      874.92    132.25 o 
   5   7  14        0.45      279.14    123.86 o 
   6   7  14      397.06      408.82    146.39 o 
   7   7  14       63.65      -54.10    112.51 o 
   8   7  14      137.75      264.43    142.13 o 
 -18   8  14      297.57      305.51    178.21 o 
 -17   8  14      104.12     -216.40    216.40 o 
 -16   8  14       53.53      177.38    100.90 o 
 -15   8  14      106.49       87.51     76.38 o 
 -14   8  14      241.57      221.81     58.37 o 
 -13   8  14       92.36      180.27     57.46 o 
 -12   8  14     1439.77     1377.89    181.39 o 
 -11   8  14       16.07        2.31     50.05 o 
 -10   8  14     1855.83     2008.52    137.01 o 
  -9   8  14       34.31      -35.56     35.56 o 
  -8   8  14     1109.68     1111.26     69.91 o 
  -7   8  14       20.87       55.90     64.83 o 
  -6   8  14      294.61      188.60     86.35 o 
  -5   8  14        0.44      -38.89     38.89 o 
  -4   8  14       80.28       67.77     43.26 o 
  -3   8  14      221.23      151.82     59.68 o 
  -2   8  14      957.84      962.94     72.38 o 
  -1   8  14       13.59       11.67     59.10 o 
   0   8  14     1735.28     1635.17    107.14 o 
   1   8  14      383.41      333.10     71.94 o 
   2   8  14     1299.25     1487.99    120.00 o 
   3   8  14       86.60       30.86     76.04 o 
   4   8  14      299.22      354.66    140.02 o 
   5   8  14        1.43      119.25    181.39 o 
   6   8  14       33.58       20.82    127.29 o 
   7   8  14       33.96      -16.24    109.64 o 
 -18   9  14      145.17      420.07    203.67 o 
 -17   9  14       96.12      -12.73    159.12 o 
 -16   9  14     1169.95     1272.94    241.86 o 
 -15   9  14      227.61      222.76    171.85 o 
 -14   9  14      799.63      913.40    206.85 o 
 -13   9  14      131.45      164.64     73.31 o 
 -12   9  14      205.07      181.30    111.38 o 
 -11   9  14       23.67       45.21     60.46 o 
 -10   9  14      328.02      387.12     57.40 o 
  -9   9  14      140.98      191.75     50.12 o 
  -8   9  14     1691.94     1703.34     88.84 o 
  -7   9  14       17.58      -27.25     35.67 o 
  -6   9  14     1714.27     1671.79    128.61 o 
  -5   9  14       43.22      -39.12     39.12 o 
  -4   9  14     1521.90     1479.46    157.09 o 
  -3   9  14       28.84       56.92     51.32 o 
  -2   9  14      569.45      460.72     67.69 o 
  -1   9  14        0.55       -9.44     51.03 o 
   0   9  14       23.14      -69.82     69.82 o 
   1   9  14       24.19       48.27     74.82 o 
   2   9  14      251.36      205.66     93.99 o 
   3   9  14        0.05        5.49     71.56 o 
   4   9  14      377.45      477.35    159.12 o 
   5   9  14       83.89      121.95    225.95 o 
   6   9  14       80.41      285.10    197.31 o 
   7   9  14      319.99      -17.75    127.73 o 
 -17  10  14       11.38      -31.82    190.94 o 
 -16  10  14       58.22     -120.93    171.85 o 
 -15  10  14      161.20      -25.46    171.85 o 
 -14  10  14      283.09      210.04    152.75 o 
 -13  10  14      213.80      236.40    106.93 o 
 -12  10  14     1001.58      869.92     94.14 o 
 -11  10  14       98.85      144.17    130.48 o 
 -10  10  14      957.82     1023.53    130.24 o 
  -9  10  14       14.69        5.11     36.48 o 
  -8  10  14      603.36      595.50     60.37 o 
  -7  10  14       10.94       11.26     45.93 o 
  -6  10  14      584.01      576.92     63.26 o 
  -5  10  14       54.70      111.47     45.01 o 
  -4  10  14       74.55       21.93     79.92 o 
  -3  10  14       15.80       24.29     61.55 o 
  -2  10  14      450.58      391.51     87.27 o 
  -1  10  14       74.48      -66.69     66.69 o 
   0  10  14     1284.33     1219.18    110.12 o 
   1  10  14      149.69      239.89     83.03 o 
   2  10  14      664.93      667.96    104.61 o 
   3  10  14       28.08       65.54     87.58 o 
   4  10  14      170.13       66.05    116.17 o 
   5  10  14        1.72      -58.96    270.50 o 
   6  10  14       57.50      -79.56    124.11 o 
 -16  11  14      364.71      865.60    324.60 o 
 -15  11  14       38.67        0.00    184.58 o 
 -14  11  14      339.15      273.21    142.44 o 
 -13  11  14        4.51      170.68    175.03 o 
 -12  11  14      140.41     -210.04    210.04 o 
 -11  11  14       41.87      -25.46    140.02 o 
 -10  11  14       34.25      203.67    197.31 o 
  -9  11  14      193.79      162.98     58.37 o 
  -8  11  14      314.49      318.58    117.75 o 
  -7  11  14      333.80      369.76     58.25 o 
  -6  11  14      608.92      570.59     66.08 o 
  -5  11  14       34.69       24.44     41.41 o 
  -4  11  14      973.45      656.56    130.75 o 
  -3  11  14        8.35      107.89     98.94 o 
  -2  11  14      411.48      447.29     86.77 o 
  -1  11  14      162.59       10.33     64.73 o 
   0  11  14       25.49       16.82     62.68 o 
   1  11  14        0.50      -61.65     77.60 o 
   2  11  14       88.92      151.50     81.26 o 
   3  11  14        0.21      -89.47     89.47 o 
   4  11  14      216.71      262.08    114.70 o 
   5  11  14       11.83      337.33    159.12 o 
 -14  12  14      104.12      191.14    140.43 o 
 -13  12  14      274.98      187.76    126.01 o 
 -12  12  14      273.53       81.66    131.34 o 
 -11  12  14      431.58      321.42    130.52 o 
 -10  12  14      438.25      635.82    150.31 o 
  -9  12  14      128.24      241.86    165.48 o 
  -8  12  14      216.53      547.37    216.40 o 
  -7  12  14       21.41       95.47    140.02 o 
  -6  12  14       61.04       18.60     65.16 o 
  -5  12  14        0.29      -22.73     51.77 o 
  -4  12  14       21.95      -12.73     60.38 o 
  -3  12  14        8.29       86.76     95.47 o 
  -2  12  14      255.89      236.26    103.10 o 
  -1  12  14       50.95     -113.29    117.75 o 
   0  12  14      481.45      541.39    106.89 o 
   1  12  14       28.96       85.56    111.38 o 
   2  12  14      294.31       45.42    132.71 o 
   3  12  14        5.60       -7.89    136.84 o 
 -12  13  14        0.48       93.65    125.05 o 
 -11  13  14        0.08      157.36     99.81 o 
 -10  13  14      166.88      374.97    337.33 o 
  -9  13  14       80.78      157.00    121.26 o 
  -8  13  14      191.00       68.97    134.58 o 
  -7  13  14      101.97      407.34    171.85 o 
  -6  13  14      168.95      -19.09    133.66 o 
  -5  13  14       18.63      -57.28    133.66 o 
  -4  13  14      398.75      700.12    203.67 o 
  -3  13  14       21.01      -19.09    210.04 o 
  -2  13  14       55.43      -12.73    140.02 o 
  -1  13  14       44.23      -25.46    140.02 o 
   0  13  14       83.66      235.49    222.76 o 
   1  13  14       14.76       26.29    102.34 o 
 -10  14  14      455.60      385.87    168.58 o 
  -9  14  14       84.98      114.56    117.01 o 
  -8  14  14      227.20      500.03    140.02 o 
  -7  14  14        4.36     -140.43    140.43 o 
  -6  14  14       24.93     -152.75    152.75 o 
  -5  14  14       24.06      140.02    152.75 o 
  -4  14  14       70.25      146.39    159.12 o 
  -3  14  14       17.08        6.36    165.48 o 
  -2  14  14      221.65        6.36    222.76 o 
  -1  14  14        3.64     -165.48    165.48 o 
 -21   0  15      109.45      127.29    203.67 o 
 -19   0  15       80.74      725.58    216.40 o 
 -17   0  15      726.74      695.52    171.85 o 
 -15   0  15     1008.64     1056.07     85.62 o 
 -13   0  15      679.57      422.53    101.84 o 
 -11   0  15      270.97      262.85     64.58 o 
  -9   0  15      265.80      202.76     71.23 o 
  -7   0  15      308.87      375.31     81.00 o 
  -5   0  15      619.35      609.32     85.16 o 
  -3   0  15     2794.85     2978.77    180.02 o 
  -1   0  15      311.92      476.93    120.93 o 
   1   0  15       14.56      -13.85     74.93 o 
   3   0  15      233.02      381.88    190.94 o 
   5   0  15       67.68       89.11    146.39 o 
   7   0  15      874.88     1381.14    286.41 o 
 -21   1  15      396.24      578.89    194.12 o 
 -20   1  15        7.77       18.13    119.20 o 
 -19   1  15     1241.93     1391.26    181.39 o 
 -18   1  15       91.90       70.75    110.66 o 
 -17   1  15     1344.10     1166.54    104.73 o 
 -16   1  15        5.88      -38.35     38.35 o 
 -15   1  15      845.88      811.12     53.40 o 
 -14   1  15      105.32       16.79     42.45 o 
 -13   1  15       52.88       85.67     41.21 o 
 -12   1  15        2.73       32.32     41.20 o 
 -11   1  15        1.53       23.37     45.01 o 
 -10   1  15       53.99       -8.64     43.18 o 
  -9   1  15      150.73      181.78     75.33 o 
  -8   1  15      378.73      404.00     54.81 o 
  -7   1  15      797.53      790.97    115.34 o 
  -6   1  15      172.94      174.59     71.53 o 
  -5   1  15       75.55       75.11     70.19 o 
  -4   1  15      225.55      244.36     59.02 o 
  -3   1  15      711.88      707.32     79.03 o 
  -2   1  15        9.24        9.03     70.74 o 
  -1   1  15      260.06      255.19     61.59 o 
   0   1  15        1.48      -30.95     80.18 o 
   1   1  15      251.22      327.39     94.62 o 
   2   1  15        7.94       59.84     62.44 o 
   3   1  15      764.93      639.53    105.69 o 
   4   1  15        5.41      -31.82     85.51 o 
   5   1  15      139.85      305.73    213.22 o 
   6   1  15       58.43      327.78    181.39 o 
   7   1  15       60.92      -49.64    112.24 o 
   8   1  15       26.80     -119.20    119.20 o 
   9   1  15       72.03      -13.32    229.13 o 
 -20   2  15       25.24      125.26    165.15 o 
 -19   2  15      180.74      233.66    116.75 o 
 -18   2  15       31.01     -172.15    206.85 o 
 -17   2  15      475.53      445.89     82.59 o 
 -16   2  15      154.13      178.68     59.02 o 
 -15   2  15     1305.14     1358.93    125.86 o 
 -14   2  15       99.59       66.18     43.19 o 
 -13   2  15     1773.69     1774.04     86.13 o 
 -12   2  15       34.83       32.60     41.50 o 
 -11   2  15      205.68      262.11     59.38 o 
 -10   2  15        0.77      -24.19     44.92 o 
  -9   2  15      559.86      577.13     59.44 o 
  -8   2  15       85.12       64.73     45.42 o 
  -7   2  15      144.11      137.74     50.53 o 
  -6   2  15       15.79      113.14     49.54 o 
  -5   2  15     1222.43     1201.79     73.35 o 
  -4   2  15      108.66      112.51     45.57 o 
  -3   2  15       13.71      -14.32     48.71 o 
  -2   2  15        0.38       33.29     94.86 o 
  -1   2  15      139.84      100.63     64.88 o 
   0   2  15       99.20      124.47     60.45 o 
   1   2  15      128.60       97.87     59.84 o 
   2   2  15      201.65      136.55     63.26 o 
   3   2  15        9.87      -53.86    133.66 o 
   4   2  15      149.95      248.51     98.71 o 
   5   2  15        5.73       31.12    117.56 o 
   6   2  15       18.36      101.72    120.79 o 
   7   2  15      244.46      -16.71    107.73 o 
   8   2  15       10.78      280.05    175.03 o 
   9   2  15      297.14      525.82    164.71 o 
 -20   3  15       16.28      139.83    138.75 o 
 -19   3  15      681.65      805.48    153.02 o 
 -18   3  15      148.08      247.85    133.66 o 
 -17   3  15     1267.04     1223.05    280.05 o 
 -16   3  15       28.00       71.12     55.15 o 
 -15   3  15      468.20      420.03     52.36 o 
 -14   3  15      161.07      129.11     47.12 o 
 -13   3  15      100.65      125.73     50.27 o 
 -12   3  15       18.21      -10.03     46.58 o 
 -11   3  15      227.47      249.88     77.65 o 
 -10   3  15       91.59        2.22     41.55 o 
  -9   3  15        9.53       56.41     46.52 o 
  -8   3  15      861.73      918.73     66.84 o 
  -7   3  15       37.74       -3.84     50.53 o 
  -6   3  15       30.36      -40.40     40.40 o 
  -5   3  15      128.62      198.37     50.44 o 
  -4   3  15      424.51      305.87     52.32 o 
  -3   3  15      332.83      344.27     54.37 o 
  -2   3  15       90.02       66.14     53.83 o 
  -1   3  15      286.05      373.57     58.81 o 
   0   3  15      113.56        2.21     58.60 o 
   1   3  15       45.91       79.56     59.32 o 
   2   3  15      320.53      348.54     88.63 o 
   3   3  15       82.48      191.07    108.26 o 
   4   3  15       84.79       22.28    105.02 o 
   5   3  15      100.91       53.75    101.19 o 
   6   3  15        4.27      -65.59    120.36 o 
   7   3  15        7.41     -114.17    114.17 o 
   8   3  15        0.21      179.51    132.71 o 
 -20   4  15       29.05     -116.75    116.75 o 
 -19   4  15       24.95       63.54    126.79 o 
 -18   4  15        0.22      127.84    114.56 o 
 -17   4  15      398.15      660.54    200.49 o 
 -16   4  15      193.00      191.38     55.64 o 
 -15   4  15      428.38      374.09     51.69 o 
 -14   4  15      264.62      317.75     52.10 o 
 -13   4  15      440.36      517.13     61.70 o 
 -12   4  15      425.22      668.40    125.89 o 
 -11   4  15      252.03      199.34     58.79 o 
 -10   4  15      690.91      600.07     65.15 o 
  -9   4  15      151.41      124.43     51.28 o 
  -8   4  15        1.75       -3.29     49.61 o 
  -7   4  15      253.79      250.11     51.82 o 
  -6   4  15      439.86      450.56     59.18 o 
  -5   4  15      995.74      925.91     86.35 o 
  -4   4  15        6.10      -23.10     49.42 o 
  -3   4  15        0.33      -17.62     49.72 o 
  -2   4  15      161.06      264.98     62.23 o 
  -1   4  15      250.41      192.01     68.90 o 
   0   4  15      249.75      272.29     70.74 o 
   1   4  15      179.71      126.59     82.68 o 
   2   4  15      120.59       75.94     59.34 o 
   3   4  15        0.71       51.24     92.29 o 
   4   4  15        9.04      -89.11     94.19 o 
   5   4  15       49.54       83.31    120.10 o 
   6   4  15       20.98       69.02    130.48 o 
   7   4  15      163.20      118.97    116.75 o 
   8   4  15       23.60       23.26    128.43 o 
 -20   5  15       11.45       12.53    145.80 o 
 -19   5  15      535.21      586.94    148.52 o 
 -18   5  15       73.05      -35.92     83.46 o 
 -17   5  15      739.66      824.03    171.85 o 
 -16   5  15       81.38       -4.87     73.00 o 
 -15   5  15       75.06       48.16     48.99 o 
 -14   5  15       55.95       67.64     56.96 o 
 -13   5  15       59.55      109.77     57.80 o 
 -12   5  15       23.09      -12.92     67.98 o 
 -11   5  15      169.70      269.85     59.71 o 
 -10   5  15        0.94       16.43     62.32 o 
  -9   5  15        4.48       27.28     46.98 o 
  -8   5  15      414.39      383.67     56.82 o 
  -7   5  15      160.36      205.81     54.75 o 
  -6   5  15       13.82        2.97     46.58 o 
  -5   5  15       55.61       80.69     65.55 o 
  -4   5  15      425.98      533.76     67.98 o 
  -3   5  15      123.76       99.44     51.28 o 
  -2   5  15      163.17      151.56     53.10 o 
  -1   5  15        3.62      -46.92     46.92 o 
   0   5  15       30.65       82.42     64.84 o 
   1   5  15      418.83      392.87     92.79 o 
   2   5  15      121.84       99.29    171.92 o 
   3   5  15      250.61      146.85    146.39 o 
   4   5  15       43.15       89.83     98.71 o 
   5   5  15      209.33      208.91    114.17 o 
   6   5  15       10.76      -16.15    289.59 o 
   7   5  15       12.56        0.00    108.01 o 
   8   5  15       77.25     -130.43    149.44 o 
 -19   6  15       61.38      -38.98     98.24 o 
 -18   6  15       11.23       50.34     96.28 o 
 -17   6  15      214.43      221.32     84.80 o 
 -16   6  15      207.24      130.29     70.35 o 
 -15   6  15      979.33      972.21    232.31 o 
 -14   6  15      133.50      155.07     56.71 o 
 -13   6  15      824.25      685.54     72.49 o 
 -12   6  15      347.69      328.64     79.56 o 
 -11   6  15      166.18      188.64     56.43 o 
 -10   6  15      463.38      591.96     66.12 o 
  -9   6  15        1.26        0.25     50.40 o 
  -8   6  15      365.30      355.38     58.26 o 
  -7   6  15       35.27       86.14     46.25 o 
  -6   6  15      250.00      262.68     70.74 o 
  -5   6  15       43.17       26.31     55.79 o 
  -4   6  15      404.59      355.72     64.51 o 
  -3   6  15       17.02       11.28     48.32 o 
  -2   6  15     1114.77      942.41     79.51 o 
  -1   6  15       15.77       30.32     59.71 o 
   0   6  15      431.50      522.86     69.72 o 
   1   6  15       12.69      -20.81     74.97 o 
   2   6  15       69.72      131.48     70.12 o 
   3   6  15        6.34      -30.04    120.93 o 
   4   6  15        6.81      -82.45    124.11 o 
   5   6  15      160.79      196.18    114.17 o 
   6   6  15       56.71     -110.19    110.19 o 
   7   6  15      442.11      417.71    136.07 o 
 -19   7  15      563.52      381.88    197.31 o 
 -18   7  15      154.33      344.31    210.04 o 
 -17   7  15      344.67      478.31    175.03 o 
 -16   7  15      367.42      320.78    127.10 o 
 -15   7  15        6.05        7.82     76.38 o 
 -14   7  15       59.66       19.09     62.62 o 
 -13   7  15        8.90       36.82     57.37 o 
 -12   7  15       12.78       48.85     52.90 o 
 -11   7  15        8.39        3.72     50.40 o 
 -10   7  15      298.59      303.34     79.01 o 
  -9   7  15      129.41      108.86     63.39 o 
  -8   7  15      960.69      897.79     70.34 o 
  -7   7  15      289.78      354.59     52.20 o 
  -6   7  15        3.26        2.02     43.84 o 
  -5   7  15       62.46      133.91     57.09 o 
  -4   7  15       47.35      -11.40     45.08 o 
  -3   7  15       30.87       11.16     51.49 o 
  -2   7  15       12.48       -8.97     54.37 o 
  -1   7  15       18.57       -9.73     61.13 o 
   0   7  15       14.95       25.09     69.63 o 
   1   7  15      500.48      583.85    283.23 o 
   2   7  15      109.26        3.23     93.99 o 
   3   7  15      372.92      100.40    152.75 o 
   4   7  15      151.36      297.46    159.12 o 
   5   7  15      144.65      165.26    359.61 o 
   6   7  15        3.19      -24.74    155.94 o 
   7   7  15        0.12      -57.28    190.94 o 
 -18   8  15       15.91      -25.46    165.48 o 
 -17   8  15      245.62       31.82    159.12 o 
 -16   8  15      101.84       -2.57    103.98 o 
 -15   8  15     1012.52     1107.43    118.87 o 
 -14   8  15      194.34      177.41     57.24 o 
 -13   8  15      546.29      467.10     79.56 o 
 -12   8  15      380.00      341.13     74.97 o 
 -11   8  15      290.50      346.61     99.82 o 
 -10   8  15      258.51      281.65     51.53 o 
  -9   8  15      187.77       93.49     53.59 o 
  -8   8  15      233.24      417.98    132.29 o 
  -7   8  15       60.74       32.53     71.66 o 
  -6   8  15       94.98       14.54     64.31 o 
  -5   8  15        0.03       28.60     56.27 o 
  -4   8  15      503.35      610.17     73.99 o 
  -3   8  15       25.85       38.86     65.03 o 
  -2   8  15     1013.96     1173.78     90.11 o 
  -1   8  15       80.93      -71.50     75.01 o 
   0   8  15      526.91      606.72     90.41 o 
   1   8  15       37.94       47.05     70.17 o 
   2   8  15       69.27       37.19     94.83 o 
   3   8  15        4.25      -60.52    187.76 o 
   4   8  15       11.18      -12.11    113.12 o 
   5   8  15      117.58      -99.80    149.57 o 
   6   8  15       52.49      -33.54    114.69 o 
 -17   9  15      228.33       70.01    184.58 o 
 -16   9  15      163.85      483.72    197.31 o 
 -15   9  15       23.45       31.82    171.85 o 
 -14   9  15      109.42       21.08    105.50 o 
 -13   9  15       42.44      -58.19     76.38 o 
 -12   9  15       14.93       48.19     92.29 o 
 -11   9  15        2.91       37.78     51.94 o 
 -10   9  15      194.45      200.71     89.31 o 
  -9   9  15        7.15       24.92     47.88 o 
  -8   9  15     1091.85     1248.97     91.16 o 
  -7   9  15        6.82      -26.11     43.56 o 
  -6   9  15      355.22      266.20     64.82 o 
  -5   9  15       13.90       65.59     61.56 o 
  -4   9  15      151.05      141.22     56.64 o 
  -3   9  15       14.14      -73.00     73.00 o 
  -2   9  15        0.84      -72.86     89.34 o 
  -1   9  15       61.81       80.62     66.14 o 
   0   9  15      107.08      191.33    103.60 o 
   1   9  15      165.69      183.21     83.31 o 
   2   9  15      210.82      230.29    108.25 o 
   3   9  15      227.63      122.41    123.86 o 
   4   9  15      123.02      320.29    137.57 o 
   5   9  15      158.67       79.75    146.39 o 
 -16  10  15       50.99      229.13    216.40 o 
 -15  10  15      321.86      197.31    171.85 o 
 -14  10  15      212.84      203.67    171.85 o 
 -13  10  15       64.97     -114.56    152.75 o 
 -12  10  15      478.43      655.57    190.94 o 
 -11  10  15      141.81       64.47     48.09 o 
 -10  10  15      542.87      570.47    168.66 o 
  -9  10  15      240.52      247.14     59.09 o 
  -8  10  15        1.80       32.98     53.73 o 
  -7  10  15      102.23      128.27     60.80 o 
  -6  10  15      312.41      289.81     57.87 o 
  -5  10  15      103.81      210.71     71.04 o 
  -4  10  15      369.80      379.45     73.20 o 
  -3  10  15       10.87      -49.33     54.01 o 
  -2  10  15      262.31      344.38     85.94 o 
  -1  10  15      105.96       87.38     72.76 o 
   0  10  15      163.77      219.17     99.86 o 
   1  10  15        6.54       52.60    187.92 o 
   2  10  15       40.42      189.94    101.82 o 
   3  10  15       42.73       59.21    162.30 o 
   4  10  15       17.73      -26.92    125.24 o 
 -15  11  15      105.62       95.47    203.67 o 
 -14  11  15        3.70     -241.86    241.86 o 
 -13  11  15        5.66       16.68    111.44 o 
 -12  11  15       54.96       95.47    165.48 o 
 -11  11  15        7.10     -120.93    146.39 o 
 -10  11  15      243.85      178.21    159.12 o 
  -9  11  15       59.81       -7.68     63.16 o 
  -8  11  15      559.54      582.18    130.48 o 
  -7  11  15      174.74      244.46     67.05 o 
  -6  11  15      239.19      224.58    181.39 o 
  -5  11  15      105.26      231.03     73.41 o 
  -4  11  15       35.25       -6.26     62.36 o 
  -3  11  15        0.15      -56.00     56.00 o 
  -2  11  15        5.50      -12.88     70.54 o 
  -1  11  15       10.93      -96.90     96.90 o 
   0  11  15      130.80      215.95    134.91 o 
   1  11  15        6.29      -40.18    105.50 o 
   2  11  15      233.46      271.65    111.44 o 
   3  11  15       15.03       58.50    103.98 o 
 -13  12  15       70.62      591.92    210.04 o 
 -12  12  15      140.21      381.88    260.95 o 
 -11  12  15       76.77      133.66    171.85 o 
 -10  12  15      570.96      738.31    248.22 o 
  -9  12  15       10.41       76.38    152.75 o 
  -8  12  15       27.44      114.56    165.48 o 
  -7  12  15        0.67       25.46    140.02 o 
  -6  12  15      152.14      127.29    171.85 o 
  -5  12  15        0.35      241.86    159.12 o 
  -4  12  15      353.75      393.27     79.10 o 
  -3  12  15       22.26       13.13    200.49 o 
  -2  12  15      382.04      443.06    102.29 o 
  -1  12  15        9.92      -63.65    254.59 o 
   0  12  15      289.18       53.46     95.32 o 
   1  12  15        2.26      -18.52    190.94 o 
 -11  13  15        0.11       25.46    184.58 o 
 -10  13  15      449.00      451.89    203.67 o 
  -9  13  15        0.14      146.39    178.21 o 
  -8  13  15      956.05      891.06    222.76 o 
  -7  13  15        2.33      267.32    222.76 o 
  -6  13  15      608.87      502.81    190.94 o 
  -5  13  15        1.45       57.28    165.48 o 
  -4  13  15      183.25      541.00    190.94 o 
  -3  13  15       15.89      -12.73    159.12 o 
  -2  13  15       45.34      178.21    178.21 o 
  -1  13  15       24.86        6.36    235.49 o 
 -20   0  16      432.60      445.53    197.31 o 
 -18   0  16     1464.71     1699.38    273.68 o 
 -16   0  16     2159.83     2288.60    245.04 o 
 -14   0  16     2176.46     2240.93    141.74 o 
 -12   0  16     1800.11     1901.19    125.24 o 
 -10   0  16      724.15      456.86     80.24 o 
  -8   0  16     2471.90     2339.96    248.22 o 
  -6   0  16     3504.46     3553.30    202.37 o 
  -4   0  16     2596.40     2949.46    191.02 o 
  -2   0  16      287.04      297.11    311.87 o 
   0   0  16        3.14      -30.68     87.67 o 
   2   0  16      219.57      432.80    140.02 o 
   4   0  16      661.82      903.79    235.49 o 
   6   0  16      462.42      496.45    203.67 o 
 -20   1  16      226.98      160.80    276.86 o 
 -19   1  16       13.42     -108.01    108.01 o 
 -18   1  16      108.15       64.34    175.03 o 
 -17   1  16      162.99      113.87     67.34 o 
 -16   1  16        6.33      -29.23     62.30 o 
 -15   1  16      221.74      169.36     49.08 o 
 -14   1  16     1200.35     1170.92     73.19 o 
 -13   1  16       20.56       47.54     44.77 o 
 -12   1  16     3026.05     3084.07    117.11 o 
 -11   1  16        7.79      -32.55     47.27 o 
 -10   1  16     4965.34     5411.05    162.11 o 
  -9   1  16      120.94      123.73     52.46 o 
  -8   1  16      751.51      685.82     65.52 o 
  -7   1  16       43.65      113.74     51.81 o 
  -6   1  16      619.08      583.50     66.85 o 
  -5   1  16       32.90       15.41     47.95 o 
  -4   1  16      253.83      292.60     73.17 o 
  -3   1  16       49.17        5.45     89.11 o 
  -2   1  16     2288.56     2570.83    121.95 o 
  -1   1  16      175.03       85.53     65.20 o 
   0   1  16     1675.19     1620.97    106.25 o 
   1   1  16       23.72       71.83     82.84 o 
   2   1  16     1020.74     1145.40    143.74 o 
   3   1  16       21.83       -0.16     92.18 o 
   4   1  16      232.97      144.80    165.48 o 
   5   1  16       35.96      231.84    181.39 o 
   6   1  16        3.16     -170.85    225.95 o 
   7   1  16        4.40     -121.86    123.70 o 
 -20   2  16      159.15     -117.65    138.75 o 
 -19   2  16      168.74      158.46    124.79 o 
 -18   2  16      504.61      694.15    232.31 o 
 -17   2  16        0.24      -16.49     71.82 o 
 -16   2  16     1182.01     1346.71     90.95 o 
 -15   2  16       21.00       58.93     72.40 o 
 -14   2  16     1440.90     1568.27     84.48 o 
 -13   2  16       29.17       64.70     51.45 o 
 -12   2  16     1411.68     1456.24     79.33 o 
 -11   2  16        8.57       28.23     51.65 o 
 -10   2  16      253.32      275.91     57.64 o 
  -9   2  16      209.74       81.97     54.20 o 
  -8   2  16     2025.92     2099.32    106.57 o 
  -7   2  16      128.64       58.66     46.06 o 
  -6   2  16     2741.73     2873.67    120.00 o 
  -5   2  16       38.55       55.12     48.35 o 
  -4   2  16     2669.58     2499.62    152.50 o 
  -3   2  16       18.44      108.66     74.41 o 
  -2   2  16      768.68      787.34     80.06 o 
  -1   2  16       36.33       35.95     87.92 o 
   0   2  16        9.28       -0.77     59.28 o 
   1   2  16        0.13       20.92     80.58 o 
   2   2  16      461.24      459.98    109.64 o 
   3   2  16        2.35       50.63     98.71 o 
   4   2  16      903.54      904.34    157.33 o 
   5   2  16       12.17       43.13    122.34 o 
   6   2  16      422.46      321.37    155.95 o 
   7   2  16        2.97     -147.50    162.30 o 
 -20   3  16       74.78       42.21    200.49 o 
 -19   3  16       79.27       24.97    159.12 o 
 -18   3  16      140.80      -49.29     96.06 o 
 -17   3  16        1.33      -56.05     62.36 o 
 -16   3  16        5.54       -9.85     72.57 o 
 -15   3  16       17.04       12.26     48.91 o 
 -14   3  16      149.04      209.91     56.12 o 
 -13   3  16       28.31      -33.13     75.33 o 
 -12   3  16     1440.75     1723.21    138.72 o 
 -11   3  16       53.79      -19.22     64.31 o 
 -10   3  16     2496.01     2730.93    156.17 o 
  -9   3  16        3.85      -39.86     57.88 o 
  -8   3  16      400.03      406.75     89.86 o 
  -7   3  16       13.24      -51.00     51.59 o 
  -6   3  16       41.33      -37.42     57.18 o 
  -5   3  16        6.79      -25.16     56.54 o 
  -4   3  16      529.05      571.57     66.60 o 
  -3   3  16        6.96       25.77     49.91 o 
  -2   3  16     1783.93     1807.84    101.05 o 
  -1   3  16       83.50       43.88     61.58 o 
   0   3  16     1949.87     2058.56    137.87 o 
   1   3  16       36.59      -63.58     69.04 o 
   2   3  16      934.71     1006.20    137.21 o 
   3   3  16       14.72      -76.38     92.18 o 
   4   3  16       83.48      134.32    107.73 o 
   5   3  16       21.04      -41.75    112.24 o 
   6   3  16        9.96        2.26    177.73 o 
   7   3  16        4.09     -128.21    128.21 o 
 -19   4  16      260.50      369.91    129.99 o 
 -18   4  16      336.80      250.15    116.17 o 
 -17   4  16       83.63       61.03     73.00 o
[truncated: 51,102 more chars]
